# Supplementary material for: Primer development to obtain complete coding sequence of HA and NA genes of influenza A/H3N2 virus
Source: BMC Res Notes. 2016 Aug 30;9(1):423. doi: 10.1186/s13104-016-2235-8 (PMC5004302; doi:10.1186/s13104-016-2235-8)
Supplement: Supplementary file 1 — 10.1186/s13104-016-2235-8 The list of HA and NA sequences retrieved from GISAID database. This supplementary file was GISAD acknowledge table consisted of the list of HA and NA sequences including the submitting laboratories. [file 13104_2016_2235_MOESM1_ESM.xls]

## Sheet: Acknowledge Table (< 2010)
We acknowledge the authors, originating and submitting laboratories of the sequences from GISAID’s EpiFlu™ Database on which this research is based. The list is detailed below.
All submitters of data may be contacted directly via the GISAID website www.gisaid.org
Segment ID	Segment	Country	Collection date	Isolate name	Originating Lab	Submitting Lab	Authors
EPI572283	NA	Panama	1999-Jul-12	A/Panama/2007/1999	U.S. Air Force School of Aerospace Medicine	Centers for Disease Control and Prevention
EPI577022	HA	Panama	1999-Jul-12	A/Panama/2007/1999	U.S. Air Force School of Aerospace Medicine	Centers for Disease Control and Prevention
EPI567788	HA	Australia	1982-Jan-01	A/Victoria/186/1982		WHO Collaborating Centre for Reference and Research on Influenza	Deng,Y-M.; Iannello,P.; Spirason,N; Jelley,L.;Lau,H.
EPI567787	NA	Australia	1982-Jan-01	A/Victoria/186/1982		WHO Collaborating Centre for Reference and Research on Influenza	Deng,Y-M.; Iannello,P.; Spirason,N; Jelley,L.;Lau,H.
EPI566450	NA	Australia	2009-Feb-07	A/Sydney/602/2009	Childrens Hospital Westmead	WHO Collaborating Centre for Reference and Research on Influenza	Deng,Y-M.; Iannello,P.; Erenest,J.; Spirason, N.; Komadina,N.
EPI566451	HA	Australia	2009-Feb-07	A/Sydney/602/2009	Childrens Hospital Westmead	WHO Collaborating Centre for Reference and Research on Influenza	Deng,Y-M.; Iannello,P.; Erenest,J.; Spirason, N.; Komadina,N.
EPI466985	NA	United States	2007-Jan-10	A/Washington/01/2007	Washington State Public Health Laboratory	Centers for Disease Control and Prevention
EPI466986	HA	United States	2007-Jan-10	A/Washington/01/2007	Washington State Public Health Laboratory	Centers for Disease Control and Prevention
EPI466982	NA	United States	2007-Jun-09	A/Texas/12/2007	Texas Childrens Hospital	Centers for Disease Control and Prevention
EPI466983	HA	United States	2007-Jun-09	A/Texas/12/2007	Texas Childrens Hospital	Centers for Disease Control and Prevention
EPI465396	NA	United States	2009-Jul-29	A/Kansas/13/2009	Kansas Department of Health and Environment	Centers for Disease Control and Prevention
EPI465397	HA	United States	2009-Jul-29	A/Kansas/13/2009	Kansas Department of Health and Environment	Centers for Disease Control and Prevention
EPI443696	NA	United States	2003-Feb-13	A/Wyoming/03/2003	Iowa State Hygienic Laboratory	Centers for Disease Control and Prevention
EPI443697	HA	United States	2003-Feb-13	A/Wyoming/03/2003	Iowa State Hygienic Laboratory	Centers for Disease Control and Prevention
EPI417266	NA	Philippines	2009-Jul-01	A/PHILIPPINES/3343/2009	Research Institute of Tropical Medicine	WHO Collaborating Centre for Reference and Research on Influenza	Deng,Y-M., Iannello,P.,Caldwell,N., Jelley,L.,Komadina,N.
EPI417267	HA	Philippines	2009-Jul-01	A/PHILIPPINES/3343/2009	Research Institute of Tropical Medicine	WHO Collaborating Centre for Reference and Research on Influenza	Deng,Y-M., Iannello,P.,Caldwell,N., Jelley,L.,Komadina,N.
EPI353511	NA	Hong Kong (SAR)	2009-Apr-07	A/Hong Kong/2000/2009	Government Virus Unit	Centers for Disease Control and Prevention
EPI353512	HA	Hong Kong (SAR)	2009-Apr-07	A/Hong Kong/2000/2009	Government Virus Unit	Centers for Disease Control and Prevention
EPI342484	NA	United States	2008-Dec-23	A/Wisconsin/24/2008	Wisconsin State Laboratory of Hygiene	Centers for Disease Control and Prevention
EPI342485	HA	United States	2008-Dec-23	A/Wisconsin/24/2008	Wisconsin State Laboratory of Hygiene	Centers for Disease Control and Prevention
EPI342481	NA	United States	2009-Jun-07	A/Wisconsin/15/2009	Wisconsin State Laboratory of Hygiene	Centers for Disease Control and Prevention
EPI342482	HA	United States	2009-Jun-07	A/Wisconsin/15/2009	Wisconsin State Laboratory of Hygiene	Centers for Disease Control and Prevention
EPI342477	NA	China	2009-May-07	A/Fujian-Tongan/196/2009	WHO Chinese National Influenza Center	Centers for Disease Control and Prevention
EPI342478	HA	China	2009-May-07	A/Fujian-Tongan/196/2009	WHO Chinese National Influenza Center	Centers for Disease Control and Prevention
EPI342382	NA	Costa Rica	2008-Jun-19	A/Costa Rica/7172/2008	Laboratorio Nacional de Influenza	Centers for Disease Control and Prevention
EPI342383	HA	Costa Rica	2008-Jun-19	A/Costa Rica/7172/2008	Laboratorio Nacional de Influenza	Centers for Disease Control and Prevention
EPI342185	NA	Ethiopia	2009-Dec-14	A/Ethiopia/35/2009	Ethiopian Health and Nutrition Research Institute (EHNRI)	Centers for Disease Control and Prevention
EPI342186	HA	Ethiopia	2009-Dec-14	A/Ethiopia/35/2009	Ethiopian Health and Nutrition Research Institute (EHNRI)	Centers for Disease Control and Prevention
EPI342180	NA	Dominican Republic	2009-Nov-12	A/Dominican Republic/3668/2009	Laboratorio de Investigacion / Centro de Educacion Medica y Amistad Dominico Japones (CEMADOJA)	Centers for Disease Control and Prevention
EPI342181	HA	Dominican Republic	2009-Nov-12	A/Dominican Republic/3668/2009	Laboratorio de Investigacion / Centro de Educacion Medica y Amistad Dominico Japones (CEMADOJA)	Centers for Disease Control and Prevention
EPI342179	HA	Dominican Republic	2009-Dec-04	A/Dominican Republic/3743/2009	Laboratorio de Investigacion / Centro de Educacion Medica y Amistad Dominico Japones (CEMADOJA)	Centers for Disease Control and Prevention
EPI342178	NA	Dominican Republic	2009-Dec-04	A/Dominican Republic/3743/2009	Laboratorio de Investigacion / Centro de Educacion Medica y Amistad Dominico Japones (CEMADOJA)	Centers for Disease Control and Prevention
EPI342176	NA	Dominican Republic	2009-Dec-04	A/Dominican Republic/3743/2009	Laboratorio de Investigacion / Centro de Educacion Medica y Amistad Dominico Japones (CEMADOJA)	Centers for Disease Control and Prevention
EPI342177	HA	Dominican Republic	2009-Dec-04	A/Dominican Republic/3743/2009	Laboratorio de Investigacion / Centro de Educacion Medica y Amistad Dominico Japones (CEMADOJA)	Centers for Disease Control and Prevention
EPI342174	NA	United States	2009-Nov-01	A/Florida/26/2009	Florida Department of Health-Jacksonville	Centers for Disease Control and Prevention
EPI342175	HA	United States	2009-Nov-01	A/Florida/26/2009	Florida Department of Health-Jacksonville	Centers for Disease Control and Prevention
EPI342172	NA	United States	2009-Nov-01	A/Florida/26/2009	Florida Department of Health-Jacksonville	Centers for Disease Control and Prevention
EPI342173	HA	United States	2009-Nov-01	A/Florida/26/2009	Florida Department of Health-Jacksonville	Centers for Disease Control and Prevention
EPI342163	NA	United States	2009-Sep-22	A/Kentucky/21/2009	Kentucky Division of Laboratory Services	Centers for Disease Control and Prevention
EPI342164	HA	United States	2009-Sep-22	A/Kentucky/21/2009	Kentucky Division of Laboratory Services	Centers for Disease Control and Prevention
EPI342160	NA	United States	2009-Aug-25	A/Oklahoma/09/2009	Oklahoma State Department of Health	Centers for Disease Control and Prevention
EPI342161	HA	United States	2009-Aug-25	A/Oklahoma/09/2009	Oklahoma State Department of Health	Centers for Disease Control and Prevention
EPI342157	NA	United States	2009-Jan-01	A/Tennessee/16/2009	Tennessee Department of Health Laboratory-Nashville	Centers for Disease Control and Prevention
EPI342158	HA	United States	2009-Jan-01	A/Tennessee/16/2009	Tennessee Department of Health Laboratory-Nashville	Centers for Disease Control and Prevention
EPI342155	NA	United States	2009-Jan-01	A/Tennessee/16/2009	Tennessee Department of Health Laboratory-Nashville	Centers for Disease Control and Prevention
EPI342156	HA	United States	2009-Jan-01	A/Tennessee/16/2009	Tennessee Department of Health Laboratory-Nashville	Centers for Disease Control and Prevention
EPI342153	NA	United States	2009-Jan-01	A/Tennessee/15/2009	Tennessee Department of Health Laboratory-Nashville	Centers for Disease Control and Prevention
EPI342154	HA	United States	2009-Jan-01	A/Tennessee/15/2009	Tennessee Department of Health Laboratory-Nashville	Centers for Disease Control and Prevention
EPI342151	NA	United States	2009-Jan-01	A/Tennessee/15/2009	Tennessee Department of Health Laboratory-Nashville	Centers for Disease Control and Prevention
EPI342152	HA	United States	2009-Jan-01	A/Tennessee/15/2009	Tennessee Department of Health Laboratory-Nashville	Centers for Disease Control and Prevention
EPI342148	HA	United States	2009-Sep-03	A/Oregon/34/2009	Oregon Public Health Laboratory	Centers for Disease Control and Prevention
EPI342147	NA	United States	2009-Sep-03	A/Oregon/34/2009	Oregon Public Health Laboratory	Centers for Disease Control and Prevention
EPI342145	NA	United States	2009-Jun-25	A/Oregon/15/2009	Oregon Public Health Laboratory	Centers for Disease Control and Prevention
EPI342146	HA	United States	2009-Jun-25	A/Oregon/15/2009	Oregon Public Health Laboratory	Centers for Disease Control and Prevention
EPI342142	NA	United States	2009-Jun-25	A/Oregon/15/2009	Oregon Public Health Laboratory	Centers for Disease Control and Prevention
EPI342143	HA	United States	2009-Jun-25	A/Oregon/15/2009	Oregon Public Health Laboratory	Centers for Disease Control and Prevention
EPI342140	NA	United States	2009-Jan-01	A/Florida/22/2009	Florida Department of Health-Jacksonville	Centers for Disease Control and Prevention
EPI342141	HA	United States	2009-Jan-01	A/Florida/22/2009	Florida Department of Health-Jacksonville	Centers for Disease Control and Prevention
EPI342138	NA	United States	2009-Jan-01	A/Florida/22/2009	Florida Department of Health-Jacksonville	Centers for Disease Control and Prevention
EPI342139	HA	United States	2009-Jan-01	A/Florida/22/2009	Florida Department of Health-Jacksonville	Centers for Disease Control and Prevention
EPI342136	NA	United States	2009-Feb-24	A/Texas/40/2009	Naval Health Research Center	Centers for Disease Control and Prevention
EPI342137	HA	United States	2009-Feb-24	A/Texas/40/2009	Naval Health Research Center	Centers for Disease Control and Prevention
EPI342133	NA	United States	2009-Apr-15	A/Alaska/29/2009	Alaska State Virology Lab	Centers for Disease Control and Prevention
EPI342134	HA	United States	2009-Apr-15	A/Alaska/29/2009	Alaska State Virology Lab	Centers for Disease Control and Prevention
EPI342131	NA	United States	2009-Apr-15	A/Alaska/29/2009	Alaska State Virology Lab	Centers for Disease Control and Prevention
EPI342132	HA	United States	2009-Apr-15	A/Alaska/29/2009	Alaska State Virology Lab	Centers for Disease Control and Prevention
EPI342129	NA	United States	2009-Mar-30	A/Hawaii/07/2009	State of Hawaii Department of Health	Centers for Disease Control and Prevention
EPI342130	HA	United States	2009-Mar-30	A/Hawaii/07/2009	State of Hawaii Department of Health	Centers for Disease Control and Prevention
EPI342126	NA	United States	2008-Oct-29	A/Colorado/04/2008	Colorado Department of Health Lab	Centers for Disease Control and Prevention
EPI342127	HA	United States	2008-Oct-29	A/Colorado/04/2008	Colorado Department of Health Lab	Centers for Disease Control and Prevention
EPI342124	NA	United States	2008-Oct-29	A/Colorado/04/2008	Colorado Department of Health Lab	Centers for Disease Control and Prevention
EPI342125	HA	United States	2008-Oct-29	A/Colorado/04/2008	Colorado Department of Health Lab	Centers for Disease Control and Prevention
EPI342122	NA	United States	2008-Dec-29	A/North Carolina/08/2008	North Carolina State Laboratory of Public Health	Centers for Disease Control and Prevention
EPI342123	HA	United States	2008-Dec-29	A/North Carolina/08/2008	North Carolina State Laboratory of Public Health	Centers for Disease Control and Prevention
EPI342119	NA	United States	2008-Dec-12	A/Massachusetts/13/2008	Massachusetts Department of Public Health	Centers for Disease Control and Prevention
EPI342120	HA	United States	2008-Dec-12	A/Massachusetts/13/2008	Massachusetts Department of Public Health	Centers for Disease Control and Prevention
EPI342110	NA	Suriname	2009-Jun-15	A/Suriname/5163/2009	Caribbean Epidemiology Center	Centers for Disease Control and Prevention
EPI342111	HA	Suriname	2009-Jun-15	A/Suriname/5163/2009	Caribbean Epidemiology Center	Centers for Disease Control and Prevention
EPI342108	NA	Suriname	2009-Jun-15	A/Suriname/5163/2009	Caribbean Epidemiology Center	Centers for Disease Control and Prevention
EPI342109	HA	Suriname	2009-Jun-15	A/Suriname/5163/2009	Caribbean Epidemiology Center	Centers for Disease Control and Prevention
EPI342106	NA	United States	2009-Jun-07	A/Wisconsin/15/2009	Wisconsin State Laboratory of Hygiene	Centers for Disease Control and Prevention
EPI342107	HA	United States	2009-Jun-07	A/Wisconsin/15/2009	Wisconsin State Laboratory of Hygiene	Centers for Disease Control and Prevention
EPI342103	NA	United States	2009-Jun-07	A/Wisconsin/15/2009	Wisconsin State Laboratory of Hygiene	Centers for Disease Control and Prevention
EPI342104	HA	United States	2009-Jun-07	A/Wisconsin/15/2009	Wisconsin State Laboratory of Hygiene	Centers for Disease Control and Prevention
EPI342101	NA	Haiti	2009-Jul-01	A/Haiti/66/2009	Laboratoire National de Sante Publique	Centers for Disease Control and Prevention
EPI342102	HA	Haiti	2009-Jul-01	A/Haiti/66/2009	Laboratoire National de Sante Publique	Centers for Disease Control and Prevention
EPI342099	NA	Haiti	2009-Jul-01	A/Haiti/66/2009	Laboratoire National de Sante Publique	Centers for Disease Control and Prevention
EPI342100	HA	Haiti	2009-Jul-01	A/Haiti/66/2009	Laboratoire National de Sante Publique	Centers for Disease Control and Prevention
EPI342097	NA	United States	2009-Jun-07	A/Oregon/14/2009	Oregon Public Health Laboratory	Centers for Disease Control and Prevention
EPI342098	HA	United States	2009-Jun-07	A/Oregon/14/2009	Oregon Public Health Laboratory	Centers for Disease Control and Prevention
EPI342095	NA	United States	2009-Jun-07	A/Oregon/14/2009	Oregon Public Health Laboratory	Centers for Disease Control and Prevention
EPI342096	HA	United States	2009-Jun-07	A/Oregon/14/2009	Oregon Public Health Laboratory	Centers for Disease Control and Prevention
EPI342093	NA	Puerto Rico	2009-Jun-02	A/Puerto Rico/46/2009	Puerto Rico Department of Health	Centers for Disease Control and Prevention
EPI342094	HA	Puerto Rico	2009-Jun-02	A/Puerto Rico/46/2009	Puerto Rico Department of Health	Centers for Disease Control and Prevention
EPI342087	NA	United States	2009-May-25	A/Oregon/08/2009	Oregon Public Health Laboratory	Centers for Disease Control and Prevention
EPI342088	HA	United States	2009-May-25	A/Oregon/08/2009	Oregon Public Health Laboratory	Centers for Disease Control and Prevention
EPI342085	NA	Puerto Rico	2009-May-26	A/Puerto Rico/25/2009	Puerto Rico Department of Health	Centers for Disease Control and Prevention
EPI342086	HA	Puerto Rico	2009-May-26	A/Puerto Rico/25/2009	Puerto Rico Department of Health	Centers for Disease Control and Prevention
EPI342083	NA	Puerto Rico	2009-May-26	A/Puerto Rico/25/2009	Puerto Rico Department of Health	Centers for Disease Control and Prevention
EPI342084	HA	Puerto Rico	2009-May-26	A/Puerto Rico/25/2009	Puerto Rico Department of Health	Centers for Disease Control and Prevention
EPI342081	NA	United States	2007-Sep-18	A/Massachusetts/12/2007	Massachusetts Department of Public Health	Centers for Disease Control and Prevention
EPI342082	HA	United States	2007-Sep-18	A/Massachusetts/12/2007	Massachusetts Department of Public Health	Centers for Disease Control and Prevention
EPI342078	NA	United States	2007-Aug-04	A/Hawaii/14/2007	State of Hawaii Department of Health	Centers for Disease Control and Prevention
EPI342079	HA	United States	2007-Aug-04	A/Hawaii/14/2007	State of Hawaii Department of Health	Centers for Disease Control and Prevention
EPI342075	NA	Italy	2007-Jan-01	A/Trieste/25/2007	National Institute for Medical Research	Centers for Disease Control and Prevention
EPI342076	HA	Italy	2007-Jan-01	A/Trieste/25/2007	National Institute for Medical Research	Centers for Disease Control and Prevention
EPI342072	NA	Italy	2007-Jan-01	A/Trieste/25/2007	National Institute for Medical Research	Centers for Disease Control and Prevention
EPI342073	HA	Italy	2007-Jan-01	A/Trieste/25/2007	National Institute for Medical Research	Centers for Disease Control and Prevention
EPI342060	NA	United States	2007-Mar-06	A/Massachusetts/06/2007	Massachusetts Department of Public Health	Centers for Disease Control and Prevention
EPI342061	HA	United States	2007-Mar-06	A/Massachusetts/06/2007	Massachusetts Department of Public Health	Centers for Disease Control and Prevention
EPI341689	NA	United States	2009-Jun-07	A/Wisconsin/15/2009	Wisconsin State Laboratory of Hygiene	Centers for Disease Control and Prevention
EPI341690	HA	United States	2009-Jun-07	A/Wisconsin/15/2009	Wisconsin State Laboratory of Hygiene	Centers for Disease Control and Prevention
EPI304954	HA	Philippines	2009-Mar-05	A/PHILIPPINES/16/2009	Research Institute of Tropical Medicine	WHO Collaborating Centre for Reference and Research on Influenza	Deng,Y-M; Iannello,P; Komadina,N
EPI304955	NA	Philippines	2009-Mar-05	A/PHILIPPINES/16/2009	Research Institute of Tropical Medicine	WHO Collaborating Centre for Reference and Research on Influenza	Deng,Y-M; Iannello,P; Komadina,N
EPI293981	NA	Cameroon	2009-Nov-26	A/Cameroon/LEID/11/09/005/2009	Centre Pasteur du Cameroun	National Institute for Medical Research
EPI293982	HA	Cameroon	2009-Nov-26	A/Cameroon/LEID/11/09/005/2009	Centre Pasteur du Cameroun	National Institute for Medical Research
EPI293978	NA	Cameroon	2009-Nov-25	A/Cameroon/LEID/11/09/004/2009	Centre Pasteur du Cameroun	National Institute for Medical Research
EPI293979	HA	Cameroon	2009-Nov-25	A/Cameroon/LEID/11/09/004/2009	Centre Pasteur du Cameroun	National Institute for Medical Research
EPI279876	NA	Norway	2009-Dec-10	A/Norway/4916/2009	WHO National Influenza Centre	National Institute for Medical Research
EPI279877	HA	Norway	2009-Dec-10	A/Norway/4916/2009	WHO National Influenza Centre	National Institute for Medical Research
EPI272061	NA	Australia	2009-Jun-02	A/VICTORIA/208/2009	Victorian Infectious Diseases Reference Laboratory	WHO Collaborating Centre for Reference and Research on Influenza	Deng,Y-M.; Iannello,P.; Caldwell,N.; Leang,S-K.; Komadina,N.
EPI272062	HA	Australia	2009-Jun-02	A/VICTORIA/208/2009	Victorian Infectious Diseases Reference Laboratory	WHO Collaborating Centre for Reference and Research on Influenza	Deng,Y-M.; Iannello,P.; Caldwell,N.; Leang,S-K.; Komadina,N.
EPI271969	NA	Papua New Guinea	2009-Sep-07	A/WESTERN SEPIK/20/2009	Papua New Guinea Institute of Medical Research	WHO Collaborating Centre for Reference and Research on Influenza	Deng,Y-M.; Iannello,P.; Caldwell,N.; Leang,S-K.; Komadina,N.
EPI271970	HA	Papua New Guinea	2009-Sep-07	A/WESTERN SEPIK/20/2009	Papua New Guinea Institute of Medical Research	WHO Collaborating Centre for Reference and Research on Influenza	Deng,Y-M.; Iannello,P.; Caldwell,N.; Leang,S-K.; Komadina,N.
EPI270322	NA	Colombia	2009-Jul-26	A/Colombia/7158/2009	Instituto Nacional de Salud de Columbia	Centers for Disease Control and Prevention
EPI270323	HA	Colombia	2009-Jul-26	A/Colombia/7158/2009	Instituto Nacional de Salud de Columbia	Centers for Disease Control and Prevention
EPI270295	NA	India	2009-Sep-19	A/India/2710/2009	National Institute of Virology	Centers for Disease Control and Prevention
EPI270296	HA	India	2009-Sep-19	A/India/2710/2009	National Institute of Virology	Centers for Disease Control and Prevention
EPI270288	NA	United States	2009-May-06	A/Hawaii/36/2009	State of Hawaii Department of Health	Centers for Disease Control and Prevention
EPI270289	HA	United States	2009-May-06	A/Hawaii/36/2009	State of Hawaii Department of Health	Centers for Disease Control and Prevention
EPI269979	NA	Singapore	2009-Nov-17	A/Singapore/569/2009	National Public Health Laboratory	WHO Collaborating Centre for Reference and Research on Influenza	Deng,Y-M.; Iannello,P.; Caldwell,N.; Komadina,N.
EPI269980	HA	Singapore	2009-Nov-17	A/Singapore/569/2009	National Public Health Laboratory	WHO Collaborating Centre for Reference and Research on Influenza	Deng,Y-M.; Iannello,P.; Caldwell,N.; Komadina,N.
EPI269939	NA	Singapore	2009-Nov-05	A/Singapore/534/2009	National Public Health Laboratory	WHO Collaborating Centre for Reference and Research on Influenza	Deng,Y-M.; Iannello,P.; Caldwell,N.; Komadina,N.
EPI269940	HA	Singapore	2009-Nov-05	A/Singapore/534/2009	National Public Health Laboratory	WHO Collaborating Centre for Reference and Research on Influenza	Deng,Y-M.; Iannello,P.; Caldwell,N.; Komadina,N.
EPI269926	NA	Australia	2009-Nov-04	A/Perth/673/2009	Pathwest QE II Medical Centre	WHO Collaborating Centre for Reference and Research on Influenza	Deng,Y-M.; Iannello,P.; Caldwell,N.; Komadina,N.
EPI269927	HA	Australia	2009-Nov-04	A/Perth/673/2009	Pathwest QE II Medical Centre	WHO Collaborating Centre for Reference and Research on Influenza	Deng,Y-M.; Iannello,P.; Caldwell,N.; Komadina,N.
EPI269923	NA	Australia	2009-Jul-05	A/Sydney/616/2009	Childrens Hospital Westmead	WHO Collaborating Centre for Reference and Research on Influenza	Deng,Y-M.; Iannello,P.; Caldwell,N.; Komadina,N.
EPI269924	HA	Australia	2009-Jul-05	A/Sydney/616/2009	Childrens Hospital Westmead	WHO Collaborating Centre for Reference and Research on Influenza	Deng,Y-M.; Iannello,P.; Caldwell,N.; Komadina,N.
EPI269898	NA	Australia	2009-Jun-02	A/Victoria/210/2009	Victorian Infectious Diseases Reference Laboratory	WHO Collaborating Centre for Reference and Research on Influenza	Deng,Y-M.; Iannello,P.; Caldwell,N.; Komadina,N.
EPI269899	HA	Australia	2009-Jun-02	A/Victoria/210/2009	Victorian Infectious Diseases Reference Laboratory	WHO Collaborating Centre for Reference and Research on Influenza	Deng,Y-M.; Iannello,P.; Caldwell,N.; Komadina,N.
EPI254615	NA	Japan	2009-May-23	A/Shizuoka/736/2009	National Institute of Infectious Diseases (NIID)	Centers for Disease Control and Prevention
EPI254616	HA	Japan	2009-May-23	A/Shizuoka/736/2009	National Institute of Infectious Diseases (NIID)	Centers for Disease Control and Prevention
EPI254603	NA	Kuwait	2009-Dec-09	A/Kuwait/4554/2009	U.S. Air Force School of Aerospace Medicine	Centers for Disease Control and Prevention
EPI254604	HA	Kuwait	2009-Dec-09	A/Kuwait/4554/2009	U.S. Air Force School of Aerospace Medicine	Centers for Disease Control and Prevention
EPI254594	NA	Ethiopia	2009-Dec-14	A/Ethiopia/35/2009	Ethiopian Health and Nutrition Research Institute (EHNRI)	Centers for Disease Control and Prevention
EPI254595	HA	Ethiopia	2009-Dec-14	A/Ethiopia/35/2009	Ethiopian Health and Nutrition Research Institute (EHNRI)	Centers for Disease Control and Prevention
EPI254588	NA	Dominican Republic	2009-Nov-12	A/Dominican Republic/3668/2009	Laboratorio de Investigacion / Centro de Educacion Medica y Amistad Dominico Japones (CEMADOJA)	Centers for Disease Control and Prevention
EPI254589	HA	Dominican Republic	2009-Nov-12	A/Dominican Republic/3668/2009	Laboratorio de Investigacion / Centro de Educacion Medica y Amistad Dominico Japones (CEMADOJA)	Centers for Disease Control and Prevention
EPI254582	NA	Bangladesh	2009-May-17	A/Bangladesh/5014/2009	Institute of Epidemiology Disease Control and Research (IEDCR) & Bangladesh National Influenza Centre (NIC)	Centers for Disease Control and Prevention
EPI254583	HA	Bangladesh	2009-May-17	A/Bangladesh/5014/2009	Institute of Epidemiology Disease Control and Research (IEDCR) & Bangladesh National Influenza Centre (NIC)	Centers for Disease Control and Prevention
EPI254576	NA	Afghanistan	2009-Oct-12	A/Afghanistan/2950/2009	U.S. Air Force School of Aerospace Medicine	Centers for Disease Control and Prevention
EPI254577	HA	Afghanistan	2009-Oct-12	A/Afghanistan/2950/2009	U.S. Air Force School of Aerospace Medicine	Centers for Disease Control and Prevention
EPI249991	NA	Lao, People's Democratic Republic	2009-Sep-21	A/Laos/184/2009	National Center for Laboratory and Epidemiology	Centers for Disease Control and Prevention
EPI270286	HA	Lao, People's Democratic Republic	2009-Sep-21	A/Laos/184/2009	National Center for Laboratory and Epidemiology	Centers for Disease Control and Prevention
EPI249988	NA	Lao, People's Democratic Republic	2009-Dec-24	A/Laos/256/2009	National Center for Laboratory and Epidemiology	Centers for Disease Control and Prevention
EPI249989	HA	Lao, People's Democratic Republic	2009-Dec-24	A/Laos/256/2009	National Center for Laboratory and Epidemiology	Centers for Disease Control and Prevention
EPI245715	HA	Sweden	2008-Oct-12	A/Stockholm/23/2008	Swedish Institute for Infectious Disease Control	Swedish Institute for Infectious Disease Control
EPI245716	NA	Sweden	2008-Oct-12	A/Stockholm/23/2008	Swedish Institute for Infectious Disease Control	Swedish Institute for Infectious Disease Control
EPI245709	HA	Sweden	2008-Oct-24	A/Stockholm/25/2008	Swedish Institute for Infectious Disease Control	Swedish Institute for Infectious Disease Control
EPI245710	NA	Sweden	2008-Oct-24	A/Stockholm/25/2008	Swedish Institute for Infectious Disease Control	Swedish Institute for Infectious Disease Control
EPI245703	HA	Sweden	2008-Nov-12	A/Stockholm/26/2008	Swedish Institute for Infectious Disease Control	Swedish Institute for Infectious Disease Control
EPI245704	NA	Sweden	2008-Nov-12	A/Stockholm/26/2008	Swedish Institute for Infectious Disease Control	Swedish Institute for Infectious Disease Control
EPI245700	HA	Sweden	2008-Dec-08	A/Stockholm/27/2008	Swedish Institute for Infectious Disease Control	Swedish Institute for Infectious Disease Control
EPI245701	NA	Sweden	2008-Dec-08	A/Stockholm/27/2008	Swedish Institute for Infectious Disease Control	Swedish Institute for Infectious Disease Control
EPI245694	HA	Sweden	2009-Jan-14	A/Stockholm/2/2009	Swedish Institute for Infectious Disease Control	Swedish Institute for Infectious Disease Control
EPI245695	NA	Sweden	2009-Jan-14	A/Stockholm/2/2009	Swedish Institute for Infectious Disease Control	Swedish Institute for Infectious Disease Control
EPI245691	HA	Sweden	2009-Jan-02	A/Stockholm/9/2009	Swedish Institute for Infectious Disease Control	Swedish Institute for Infectious Disease Control
EPI245692	NA	Sweden	2009-Jan-02	A/Stockholm/9/2009	Swedish Institute for Infectious Disease Control	Swedish Institute for Infectious Disease Control
EPI245685	HA	Sweden	2009-Jan-05	A/Stockholm/10/2009	Swedish Institute for Infectious Disease Control	Swedish Institute for Infectious Disease Control
EPI245686	NA	Sweden	2009-Jan-05	A/Stockholm/10/2009	Swedish Institute for Infectious Disease Control	Swedish Institute for Infectious Disease Control
EPI245682	HA	Sweden	2009-Jan-07	A/Stockholm/11/2009	Swedish Institute for Infectious Disease Control	Swedish Institute for Infectious Disease Control
EPI245683	NA	Sweden	2009-Jan-07	A/Stockholm/11/2009	Swedish Institute for Infectious Disease Control	Swedish Institute for Infectious Disease Control
EPI245679	HA	Sweden	2009-Jan-07	A/Stockholm/12/2009	Swedish Institute for Infectious Disease Control	Swedish Institute for Infectious Disease Control
EPI245680	NA	Sweden	2009-Jan-07	A/Stockholm/12/2009	Swedish Institute for Infectious Disease Control	Swedish Institute for Infectious Disease Control
EPI245676	HA	Sweden	2009-Jan-07	A/Stockholm/13/2009	Swedish Institute for Infectious Disease Control	Swedish Institute for Infectious Disease Control
EPI245677	NA	Sweden	2009-Jan-07	A/Stockholm/13/2009	Swedish Institute for Infectious Disease Control	Swedish Institute for Infectious Disease Control
EPI245673	HA	Sweden	2009-Jan-08	A/Stockholm/22/2009	Swedish Institute for Infectious Disease Control	Swedish Institute for Infectious Disease Control
EPI245674	NA	Sweden	2009-Jan-08	A/Stockholm/22/2009	Swedish Institute for Infectious Disease Control	Swedish Institute for Infectious Disease Control
EPI245667	HA	Sweden	2009-Jan-08	A/Stockholm/14/2009	Swedish Institute for Infectious Disease Control	Swedish Institute for Infectious Disease Control
EPI245668	NA	Sweden	2009-Jan-08	A/Stockholm/14/2009	Swedish Institute for Infectious Disease Control	Swedish Institute for Infectious Disease Control
EPI245664	HA	Sweden	2009-Jan-12	A/Stockholm/23/2009	Swedish Institute for Infectious Disease Control	Swedish Institute for Infectious Disease Control
EPI245665	NA	Sweden	2009-Jan-12	A/Stockholm/23/2009	Swedish Institute for Infectious Disease Control	Swedish Institute for Infectious Disease Control
EPI245658	HA	Sweden	2009-Jan-12	A/Stockholm/15/2009	Swedish Institute for Infectious Disease Control	Swedish Institute for Infectious Disease Control
EPI245659	NA	Sweden	2009-Jan-12	A/Stockholm/15/2009	Swedish Institute for Infectious Disease Control	Swedish Institute for Infectious Disease Control
EPI245655	HA	Sweden	2009-Jan-13	A/Stockholm/3/2009	Swedish Institute for Infectious Disease Control	Swedish Institute for Infectious Disease Control
EPI245656	NA	Sweden	2009-Jan-13	A/Stockholm/3/2009	Swedish Institute for Infectious Disease Control	Swedish Institute for Infectious Disease Control
EPI245649	HA	Sweden	2009-Jan-13	A/Stockholm/16/2009	Swedish Institute for Infectious Disease Control	Swedish Institute for Infectious Disease Control
EPI245650	NA	Sweden	2009-Jan-13	A/Stockholm/16/2009	Swedish Institute for Infectious Disease Control	Swedish Institute for Infectious Disease Control
EPI245646	HA	Sweden	2009-Jan-14	A/Stockholm/17/2009	Swedish Institute for Infectious Disease Control	Swedish Institute for Infectious Disease Control
EPI245647	NA	Sweden	2009-Jan-14	A/Stockholm/17/2009	Swedish Institute for Infectious Disease Control	Swedish Institute for Infectious Disease Control
EPI244943	NA	Sweden	2009-Jan-22	A/Stockholm/19/2009	Swedish Institute for Infectious Disease Control	Swedish Institute for Infectious Disease Control
EPI244921	HA	Sweden	2009-Jan-22	A/Stockholm/19/2009	Swedish Institute for Infectious Disease Control	Swedish Institute for Infectious Disease Control
EPI244790	HA	Sweden	2009-Jan-22	A/Stockholm/20/2009	Swedish Institute for Infectious Disease Control	Swedish Institute for Infectious Disease Control
EPI244791	NA	Sweden	2009-Jan-22	A/Stockholm/20/2009	Swedish Institute for Infectious Disease Control	Swedish Institute for Infectious Disease Control
EPI244766	HA	Sweden	2009-Feb-10	A/Stockholm/25/2009	Swedish Institute for Infectious Disease Control	Swedish Institute for Infectious Disease Control
EPI244767	NA	Sweden	2009-Feb-10	A/Stockholm/25/2009	Swedish Institute for Infectious Disease Control	Swedish Institute for Infectious Disease Control
EPI244757	HA	Sweden	2009-Jan-23	A/Umea/1/2009	Swedish Institute for Infectious Disease Control	Swedish Institute for Infectious Disease Control
EPI244758	NA	Sweden	2009-Jan-23	A/Umea/1/2009	Swedish Institute for Infectious Disease Control	Swedish Institute for Infectious Disease Control
EPI244754	HA	Sweden	2009-Feb-03	A/Umea/2/2009		Swedish Institute for Infectious Disease Control
EPI244755	NA	Sweden	2009-Feb-03	A/Umea/2/2009		Swedish Institute for Infectious Disease Control
EPI244751	HA	Sweden	2009-Mar-01	A/Umea/3/2009	Swedish Institute for Infectious Disease Control	Swedish Institute for Infectious Disease Control
EPI244752	NA	Sweden	2009-Mar-01	A/Umea/3/2009	Swedish Institute for Infectious Disease Control	Swedish Institute for Infectious Disease Control
EPI244748	HA	Sweden	2008-Dec-17	A/Stockholm/32/2008	Swedish Institute for Infectious Disease Control	Swedish Institute for Infectious Disease Control
EPI244749	NA	Sweden	2008-Dec-17	A/Stockholm/32/2008	Swedish Institute for Infectious Disease Control	Swedish Institute for Infectious Disease Control
EPI244745	HA	Sweden	2008-Dec-22	A/Stockholm/33/2008	Swedish Institute for Infectious Disease Control	Swedish Institute for Infectious Disease Control
EPI244746	NA	Sweden	2008-Dec-22	A/Stockholm/33/2008	Swedish Institute for Infectious Disease Control	Swedish Institute for Infectious Disease Control
EPI244739	HA	Sweden	2009-Feb-17	A/Stockholm/47/2009	Swedish Institute for Infectious Disease Control	Swedish Institute for Infectious Disease Control
EPI244740	NA	Sweden	2009-Feb-17	A/Stockholm/47/2009	Swedish Institute for Infectious Disease Control	Swedish Institute for Infectious Disease Control
EPI244736	HA	Sweden	2008-Oct-15	A/Sweden/3/2008	Swedish Institute for Infectious Disease Control	Swedish Institute for Infectious Disease Control
EPI244737	NA	Sweden	2008-Oct-15	A/Sweden/3/2008	Swedish Institute for Infectious Disease Control	Swedish Institute for Infectious Disease Control
EPI244730	HA	Sweden	2008-Dec-02	A/Sweden/5/2008	Swedish Institute for Infectious Disease Control	Swedish Institute for Infectious Disease Control
EPI244731	NA	Sweden	2008-Dec-02	A/Sweden/5/2008	Swedish Institute for Infectious Disease Control	Swedish Institute for Infectious Disease Control
EPI244727	HA	Sweden	2008-Dec-08	A/Sweden/6/2008	Swedish Institute for Infectious Disease Control	Swedish Institute for Infectious Disease Control
EPI244728	NA	Sweden	2008-Dec-08	A/Sweden/6/2008	Swedish Institute for Infectious Disease Control	Swedish Institute for Infectious Disease Control
EPI244724	HA	Sweden	2008-Dec-09	A/Sweden/7/2008	Swedish Institute for Infectious Disease Control	Swedish Institute for Infectious Disease Control
EPI244725	NA	Sweden	2008-Dec-09	A/Sweden/7/2008	Swedish Institute for Infectious Disease Control	Swedish Institute for Infectious Disease Control
EPI244718	HA	Sweden	2008-Dec-17	A/Sweden/9/2008	Swedish Institute for Infectious Disease Control	Swedish Institute for Infectious Disease Control
EPI244719	NA	Sweden	2008-Dec-17	A/Sweden/9/2008	Swedish Institute for Infectious Disease Control	Swedish Institute for Infectious Disease Control
EPI244712	HA	Sweden	2008-Dec-19	A/Sweden/11/2008	Swedish Institute for Infectious Disease Control	Swedish Institute for Infectious Disease Control
EPI244713	NA	Sweden	2008-Dec-19	A/Sweden/11/2008	Swedish Institute for Infectious Disease Control	Swedish Institute for Infectious Disease Control
EPI244709	HA	Sweden	2008-Dec-14	A/Sweden/12/2008	Swedish Institute for Infectious Disease Control	Swedish Institute for Infectious Disease Control
EPI244710	NA	Sweden	2008-Dec-14	A/Sweden/12/2008	Swedish Institute for Infectious Disease Control	Swedish Institute for Infectious Disease Control
EPI243618	NA	China	2009-Nov-10	A/Tianjin-Tanggu/1193/2009	WHO Chinese National Influenza Center	Centers for Disease Control and Prevention
EPI243619	HA	China	2009-Nov-10	A/Tianjin-Tanggu/1193/2009	WHO Chinese National Influenza Center	Centers for Disease Control and Prevention
EPI243597	HA	China	2009-Nov-25	A/Beijing-Huairou/11088/2009	WHO Chinese National Influenza Center	Centers for Disease Control and Prevention
EPI270320	NA	China	2009-Nov-25	A/Beijing-Huairou/11088/2009	WHO Chinese National Influenza Center	Centers for Disease Control and Prevention
EPI243591	NA	China	2009-Oct-27	A/Tianjin-Ninghe/39/2009	WHO Chinese National Influenza Center	Centers for Disease Control and Prevention
EPI243592	HA	China	2009-Oct-27	A/Tianjin-Ninghe/39/2009	WHO Chinese National Influenza Center	Centers for Disease Control and Prevention
EPI243588	NA	China	2009-Oct-27	A/Hunan-Xiangxiang/442/2009	WHO Chinese National Influenza Center	Centers for Disease Control and Prevention
EPI243589	HA	China	2009-Oct-27	A/Hunan-Xiangxiang/442/2009	WHO Chinese National Influenza Center	Centers for Disease Control and Prevention
EPI243585	NA	Taiwan	2009-Sep-16	A/Taiwan/967/2009	ADImmune Corporation	Centers for Disease Control and Prevention
EPI243586	HA	Taiwan	2009-Sep-16	A/Taiwan/967/2009	ADImmune Corporation	Centers for Disease Control and Prevention
EPI243582	NA	Kuwait	2009-Dec-09	A/Kuwait/4562/2009	U.S. Air Force School of Aerospace Medicine	Centers for Disease Control and Prevention
EPI243583	HA	Kuwait	2009-Dec-09	A/Kuwait/4562/2009	U.S. Air Force School of Aerospace Medicine	Centers for Disease Control and Prevention
EPI243579	NA	Mexico	2009-Aug-12	A/Mexico/5997/2009	Laboratorio de Virus Respiratorio	Centers for Disease Control and Prevention
EPI243580	HA	Mexico	2009-Aug-12	A/Mexico/5997/2009	Laboratorio de Virus Respiratorio	Centers for Disease Control and Prevention
EPI270306	NA	Mexico	2009-Aug-17	A/Mexico/5824/2009	Laboratorio de Virus Respiratorio	Centers for Disease Control and Prevention
EPI270307	HA	Mexico	2009-Aug-17	A/Mexico/5824/2009	Laboratorio de Virus Respiratorio	Centers for Disease Control and Prevention
EPI243575	NA	Mexico	2009-Aug-10	A/Mexico/5565/2009	Laboratorio de Virus Respiratorio	Centers for Disease Control and Prevention
EPI243576	HA	Mexico	2009-Aug-10	A/Mexico/5565/2009	Laboratorio de Virus Respiratorio	Centers for Disease Control and Prevention
EPI243572	HA	Mexico	2009-Aug-07	A/Mexico/5216/2009	Laboratorio de Virus Respiratorio	Centers for Disease Control and Prevention
EPI270305	NA	Mexico	2009-Aug-07	A/Mexico/5216/2009	Laboratorio de Virus Respiratorio	Centers for Disease Control and Prevention
EPI243571	HA	Mexico	2009-Aug-07	A/Mexico/5206/2009	Laboratorio de Virus Respiratorio	Centers for Disease Control and Prevention
EPI270304	NA	Mexico	2009-Aug-07	A/Mexico/5206/2009	Laboratorio de Virus Respiratorio	Centers for Disease Control and Prevention
EPI243568	NA	Mexico	2009-Sep-05	A/Mexico/7880/2009	Laboratorio de Virus Respiratorio	Centers for Disease Control and Prevention
EPI243569	HA	Mexico	2009-Sep-05	A/Mexico/7880/2009	Laboratorio de Virus Respiratorio	Centers for Disease Control and Prevention
EPI243565	NA	Mexico	2009-Sep-15	A/Mexico/5270/2009	Laboratorio de Virus Respiratorio	Centers for Disease Control and Prevention
EPI243566	HA	Mexico	2009-Sep-15	A/Mexico/5270/2009	Laboratorio de Virus Respiratorio	Centers for Disease Control and Prevention
EPI243562	NA	Mexico	2009-Sep-15	A/Mexico/5270/2009	Laboratorio de Virus Respiratorio	Centers for Disease Control and Prevention
EPI243563	HA	Mexico	2009-Sep-15	A/Mexico/5270/2009	Laboratorio de Virus Respiratorio	Centers for Disease Control and Prevention
EPI243559	NA	United States	2009-Sep-28	A/Hawaii/31/2009	State of Hawaii Department of Health	Centers for Disease Control and Prevention
EPI243560	HA	United States	2009-Sep-28	A/Hawaii/31/2009	State of Hawaii Department of Health	Centers for Disease Control and Prevention
EPI243556	NA	Vietnam	2009-May-05	A/Vietnam/936/2009	National Institute of Hygiene and Epidemiology	Centers for Disease Control and Prevention
EPI243557	HA	Vietnam	2009-May-05	A/Vietnam/936/2009	National Institute of Hygiene and Epidemiology	Centers for Disease Control and Prevention
EPI243554	HA	Vietnam	2009-Jul-07	A/Vietnam/409/2009	National Institute of Hygiene and Epidemiology	Centers for Disease Control and Prevention
EPI241636	NA	United States	2009-Aug-25	A/Oklahoma/09/2009	Oklahoma State Department of Health	Centers for Disease Control and Prevention
EPI241637	HA	United States	2009-Aug-25	A/Oklahoma/09/2009	Oklahoma State Department of Health	Centers for Disease Control and Prevention
EPI241633	NA	Colombia	2009-Jan-01	A/Colombia/4335/2009		Centers for Disease Control and Prevention
EPI241634	HA	Colombia	2009-Jan-01	A/Colombia/4335/2009		Centers for Disease Control and Prevention
EPI241220	HA	United States	2009-Jan-01	A/Wisconsin/56/2009		Centers for Disease Control and Prevention
EPI270285	NA	United States	2009-Jan-01	A/Wisconsin/56/2009		Centers for Disease Control and Prevention
EPI241176	HA	China	2009-Nov-07	A/Hong Kong/34114/2009	Government Virus Unit	Centers for Disease Control and Prevention
EPI270297	NA	China	2009-Nov-07	A/Hong Kong/34114/2009	Government Virus Unit	Centers for Disease Control and Prevention
EPI241167	NA	Vietnam	2009-Jun-03	A/Vietnam/1770/2009	National Institute of Hygiene and Epidemiology	Centers for Disease Control and Prevention
EPI241168	HA	Vietnam	2009-Jun-03	A/Vietnam/1770/2009	National Institute of Hygiene and Epidemiology	Centers for Disease Control and Prevention
EPI241164	NA	Vietnam	2009-May-27	A/Vietnam/63/2009	National Institute of Hygiene and Epidemiology	Centers for Disease Control and Prevention
EPI241165	HA	Vietnam	2009-May-27	A/Vietnam/63/2009	National Institute of Hygiene and Epidemiology	Centers for Disease Control and Prevention
EPI241161	NA	Vietnam	2009-Jun-03	A/Vietnam/1769/2009	National Institute of Hygiene and Epidemiology	Centers for Disease Control and Prevention
EPI241162	HA	Vietnam	2009-Jun-03	A/Vietnam/1769/2009	National Institute of Hygiene and Epidemiology	Centers for Disease Control and Prevention
EPI241158	NA	Vietnam	2009-May-05	A/Vietnam/312/2009	National Institute of Hygiene and Epidemiology	Centers for Disease Control and Prevention
EPI241159	HA	Vietnam	2009-May-05	A/Vietnam/312/2009	National Institute of Hygiene and Epidemiology	Centers for Disease Control and Prevention
EPI241155	NA	China	2009-Nov-14	A/Hong Kong/34341/2009	Government Virus Unit	Centers for Disease Control and Prevention
EPI241156	HA	China	2009-Nov-14	A/Hong Kong/34341/2009	Government Virus Unit	Centers for Disease Control and Prevention
EPI241152	NA	China	2009-Oct-12	A/Hong Kong/33219/2009	Government Virus Unit	Centers for Disease Control and Prevention
EPI241153	HA	China	2009-Oct-12	A/Hong Kong/33219/2009	Government Virus Unit	Centers for Disease Control and Prevention
EPI241149	NA	India	2009-Aug-18	A/India/2751/2009	National Institute of Virology	Centers for Disease Control and Prevention
EPI241150	HA	India	2009-Aug-18	A/India/2751/2009	National Institute of Virology	Centers for Disease Control and Prevention
EPI241146	NA	India	2009-Sep-19	A/India/2710/2009	National Institute of Virology	Centers for Disease Control and Prevention
EPI241147	HA	India	2009-Sep-19	A/India/2710/2009	National Institute of Virology	Centers for Disease Control and Prevention
EPI241143	NA	Nigeria	2009-Nov-02	A/Nigeria/946/2009	CDC GAP Nigeria	Centers for Disease Control and Prevention
EPI241144	HA	Nigeria	2009-Nov-02	A/Nigeria/946/2009	CDC GAP Nigeria	Centers for Disease Control and Prevention
EPI241140	NA	Nigeria	2009-Nov-02	A/Nigeria/945/2009	CDC GAP Nigeria	Centers for Disease Control and Prevention
EPI241141	HA	Nigeria	2009-Nov-02	A/Nigeria/945/2009	CDC GAP Nigeria	Centers for Disease Control and Prevention
EPI241137	NA	Uganda	2009-Oct-27	A/Uganda/548/2009	Uganda Virus Research Institute (UVRI), National Influenza Center	Centers for Disease Control and Prevention
EPI241138	HA	Uganda	2009-Oct-27	A/Uganda/548/2009	Uganda Virus Research Institute (UVRI), National Influenza Center	Centers for Disease Control and Prevention
EPI241135	HA	United States	2009-Oct-19	A/Ohio/17/2009	Georgia Public Health Laboratory	Centers for Disease Control and Prevention
EPI241134	NA	United States	2009-Oct-19	A/Ohio/17/2009	Georgia Public Health Laboratory	Centers for Disease Control and Prevention
EPI238711	HA	Sweden	2009-Nov-27	A/Gothenburg/3/2009	Swedish Institute for Infectious Disease Control	Swedish Institute for Infectious Disease Control
EPI238712	NA	Sweden	2009-Nov-27	A/Gothenburg/3/2009	Swedish Institute for Infectious Disease Control	Swedish Institute for Infectious Disease Control
EPI238705	HA	Sweden	2009-Aug-11	A/Orebro/4/2009	Swedish Institute for Infectious Disease Control	Swedish Institute for Infectious Disease Control
EPI238706	NA	Sweden	2009-Aug-11	A/Orebro/4/2009	Swedish Institute for Infectious Disease Control	Swedish Institute for Infectious Disease Control
EPI238702	HA	Sweden	2009-Jan-02	A/Umea/5/2009	Swedish Institute for Infectious Disease Control	Swedish Institute for Infectious Disease Control
EPI238703	NA	Sweden	2009-Jan-02	A/Umea/5/2009	Swedish Institute for Infectious Disease Control	Swedish Institute for Infectious Disease Control
EPI238699	HA	Sweden	2009-Sep-02	A/Umea/4/2009	Swedish Institute for Infectious Disease Control	Swedish Institute for Infectious Disease Control
EPI238700	NA	Sweden	2009-Sep-02	A/Umea/4/2009	Swedish Institute for Infectious Disease Control	Swedish Institute for Infectious Disease Control
EPI238696	HA	Sweden	2009-Sep-09	A/Stockholm/94/2009	Swedish Institute for Infectious Disease Control	Swedish Institute for Infectious Disease Control
EPI238697	NA	Sweden	2009-Sep-09	A/Stockholm/94/2009	Swedish Institute for Infectious Disease Control	Swedish Institute for Infectious Disease Control
EPI238693	HA	Sweden	2009-Aug-01	A/Stockholm/91/2009	Swedish Institute for Infectious Disease Control	Swedish Institute for Infectious Disease Control
EPI238694	NA	Sweden	2009-Aug-01	A/Stockholm/91/2009	Swedish Institute for Infectious Disease Control	Swedish Institute for Infectious Disease Control
EPI238690	HA	Sweden	2009-Aug-01	A/Stockholm/90/2009	Swedish Institute for Infectious Disease Control	Swedish Institute for Infectious Disease Control
EPI238691	NA	Sweden	2009-Aug-01	A/Stockholm/90/2009	Swedish Institute for Infectious Disease Control	Swedish Institute for Infectious Disease Control
EPI238684	HA	Sweden	2009-Sep-01	A/Sweden/2/2009	Swedish Institute for Infectious Disease Control	Swedish Institute for Infectious Disease Control
EPI238685	NA	Sweden	2009-Sep-01	A/Sweden/2/2009	Swedish Institute for Infectious Disease Control	Swedish Institute for Infectious Disease Control
EPI233253	NA	Canada	2007-Sep-27	A/British Columbia/1287/2007		Centers for Disease Control and Prevention
EPI233254	HA	Canada	2007-Sep-27	A/British Columbia/1287/2007		Centers for Disease Control and Prevention
EPI233244	NA	United States	2009-Sep-25	A/Nebraska/21/2009	Nebraska Public Health Lab	Centers for Disease Control and Prevention
EPI233245	HA	United States	2009-Sep-25	A/Nebraska/21/2009	Nebraska Public Health Lab	Centers for Disease Control and Prevention
EPI232973	NA	France	2009-Sep-17	A/Lyon/1715/2009	CRR virus Influenza region Sud	National Institute for Medical Research
EPI232974	HA	France	2009-Sep-17	A/Lyon/1715/2009	CRR virus Influenza region Sud	National Institute for Medical Research
EPI232971	NA	Algeria	2009-Nov-26	A/Algeria/G46/2009	Institut Pasteur d'Algerie	National Institute for Medical Research
EPI232972	HA	Algeria	2009-Nov-26	A/Algeria/G46/2009	Institut Pasteur d'Algerie	National Institute for Medical Research
EPI232965	NA	France	2009-Sep-18	A/Bordeaux/1942/2009	CRR virus Influenza region Sud	National Institute for Medical Research
EPI232966	HA	France	2009-Sep-18	A/Bordeaux/1942/2009	CRR virus Influenza region Sud	National Institute for Medical Research
EPI232963	NA	Hong Kong (SAR)	2009-Nov-22	A/Hong Kong/34430/2009	Government Virus Unit	National Institute for Medical Research
EPI232964	HA	Hong Kong (SAR)	2009-Nov-22	A/Hong Kong/34430/2009	Government Virus Unit	National Institute for Medical Research
EPI232670	NA	Nigeria	2009-Jan-01	A/Nigeria/155/2009		Centers for Disease Control and Prevention
EPI232671	HA	Nigeria	2009-Jan-01	A/Nigeria/155/2009		Centers for Disease Control and Prevention
EPI232667	NA	Nigeria	2009-Nov-19	A/Nigeria/01/2009		Centers for Disease Control and Prevention
EPI232668	HA	Nigeria	2009-Nov-19	A/Nigeria/01/2009		Centers for Disease Control and Prevention
EPI232664	NA	Thailand	2009-Nov-03	A/Bangkok/561/2009	WHO National Influenza Centre, National Institute of Medical Research (NIMR)	Centers for Disease Control and Prevention
EPI232665	HA	Thailand	2009-Nov-03	A/Bangkok/561/2009	WHO National Influenza Centre, National Institute of Medical Research (NIMR)	Centers for Disease Control and Prevention
EPI232646	NA	United States	2009-May-01	A/Washington/55/2009	Washington State Public Health Laboratory	Centers for Disease Control and Prevention
EPI232647	HA	United States	2009-May-01	A/Washington/55/2009	Washington State Public Health Laboratory	Centers for Disease Control and Prevention
EPI232637	NA	India	2009-Jul-06	A/India/0483/2009	National Institute of Virology	Centers for Disease Control and Prevention
EPI232638	HA	India	2009-Jul-06	A/India/0483/2009	National Institute of Virology	Centers for Disease Control and Prevention
EPI232631	NA	Vietnam	2009-Jun-02	A/Vietnam/302/2009	National Institute of Hygiene and Epidemiology	Centers for Disease Control and Prevention
EPI232632	HA	Vietnam	2009-Jun-02	A/Vietnam/302/2009	National Institute of Hygiene and Epidemiology	Centers for Disease Control and Prevention
EPI232629	HA	United States	2009-Sep-30	A/Vermont/22/2009	Vermont Department of Health Laboratory	Centers for Disease Control and Prevention
EPI232628	NA	United States	2009-Sep-30	A/Vermont/22/2009	Vermont Department of Health Laboratory	Centers for Disease Control and Prevention
EPI232625	NA	United States	2009-Aug-22	A/Vermont/21/2009	Vermont Department of Health Laboratory	Centers for Disease Control and Prevention
EPI232626	HA	United States	2009-Aug-22	A/Vermont/21/2009	Vermont Department of Health Laboratory	Centers for Disease Control and Prevention
EPI232622	NA	Thailand	2009-Aug-09	A/Thailand/419/2009	Thailand MOPH-U.S. CDC Collaboration (IEIP)	Centers for Disease Control and Prevention
EPI232623	HA	Thailand	2009-Aug-09	A/Thailand/419/2009	Thailand MOPH-U.S. CDC Collaboration (IEIP)	Centers for Disease Control and Prevention
EPI232613	NA	Thailand	2009-Aug-25	A/Thailand/01/2009	Thailand MOPH-U.S. CDC Collaboration (IEIP)	Centers for Disease Control and Prevention
EPI232614	HA	Thailand	2009-Aug-25	A/Thailand/01/2009	Thailand MOPH-U.S. CDC Collaboration (IEIP)	Centers for Disease Control and Prevention
EPI232610	NA	United States	2009-Jan-01	A/Tennessee/15/2009		Centers for Disease Control and Prevention
EPI232611	HA	United States	2009-Jan-01	A/Tennessee/15/2009		Centers for Disease Control and Prevention
EPI232607	NA	Thailand	2009-Oct-12	A/Tak/527/2009	WHO National Influenza Centre, National Institute of Medical Research (NIMR)	Centers for Disease Control and Prevention
EPI232608	HA	Thailand	2009-Oct-12	A/Tak/527/2009	WHO National Influenza Centre, National Institute of Medical Research (NIMR)	Centers for Disease Control and Prevention
EPI232604	NA	Taiwan	2009-May-25	A/Taiwan/713/2009	ADImmune Corporation	Centers for Disease Control and Prevention
EPI232605	HA	Taiwan	2009-May-25	A/Taiwan/713/2009	ADImmune Corporation	Centers for Disease Control and Prevention
EPI232601	NA	Thailand	2009-Nov-02	A/Surat Thani/559/2009	WHO National Influenza Centre, National Institute of Medical Research (NIMR)	Centers for Disease Control and Prevention
EPI232602	HA	Thailand	2009-Nov-02	A/Surat Thani/559/2009	WHO National Influenza Centre, National Institute of Medical Research (NIMR)	Centers for Disease Control and Prevention
EPI232598	NA	Philippines	2009-Jun-09	A/Philippines/95/2009	Thailand MOPH-U.S. CDC Collaboration (IEIP)	Centers for Disease Control and Prevention
EPI232599	HA	Philippines	2009-Jun-09	A/Philippines/95/2009	Thailand MOPH-U.S. CDC Collaboration (IEIP)	Centers for Disease Control and Prevention
EPI233020	HA	Philippines	2009-May-26	A/Philippines/2191/2009	Thailand MOPH-U.S. CDC Collaboration (IEIP)	Centers for Disease Control and Prevention
EPI232596	NA	Philippines	2009-May-26	A/Philippines/2191/2009	Thailand MOPH-U.S. CDC Collaboration (IEIP)	Centers for Disease Control and Prevention
EPI232593	NA	Philippines	2009-May-26	A/Philippines/2191/2009	Thailand MOPH-U.S. CDC Collaboration (IEIP)	Centers for Disease Control and Prevention
EPI232594	HA	Philippines	2009-May-26	A/Philippines/2191/2009	Thailand MOPH-U.S. CDC Collaboration (IEIP)	Centers for Disease Control and Prevention
EPI232587	NA	United States	2009-Sep-03	A/Oregon/34/2009	Oregon Public Health Laboratory	Centers for Disease Control and Prevention
EPI232588	HA	United States	2009-Sep-03	A/Oregon/34/2009	Oregon Public Health Laboratory	Centers for Disease Control and Prevention
EPI232584	NA	Thailand	2009-Oct-28	A/Nong Khai/560/2009	WHO National Influenza Centre, National Institute of Medical Research (NIMR)	Centers for Disease Control and Prevention
EPI232585	HA	Thailand	2009-Oct-28	A/Nong Khai/560/2009	WHO National Influenza Centre, National Institute of Medical Research (NIMR)	Centers for Disease Control and Prevention
EPI232582	NA	Japan	2009-Jan-01	A/Niigata/403/2009		Centers for Disease Control and Prevention
EPI232583	HA	Japan	2009-Jan-01	A/Niigata/403/2009		Centers for Disease Control and Prevention
EPI232579	NA	Nepal	2009-Aug-14	A/Nepal/439/2009	Thailand MOPH-U.S. CDC Collaboration (IEIP)	Centers for Disease Control and Prevention
EPI232580	HA	Nepal	2009-Aug-14	A/Nepal/439/2009	Thailand MOPH-U.S. CDC Collaboration (IEIP)	Centers for Disease Control and Prevention
EPI232576	NA	Nepal	2009-Aug-08	A/Nepal/398/2009	Thailand MOPH-U.S. CDC Collaboration (IEIP)	Centers for Disease Control and Prevention
EPI232577	HA	Nepal	2009-Aug-08	A/Nepal/398/2009	Thailand MOPH-U.S. CDC Collaboration (IEIP)	Centers for Disease Control and Prevention
EPI232573	NA	United States	2009-Sep-25	A/Nebraska/21/2009	Nebraska Public Health Lab	Centers for Disease Control and Prevention
EPI232574	HA	United States	2009-Sep-25	A/Nebraska/21/2009	Nebraska Public Health Lab	Centers for Disease Control and Prevention
EPI232570	NA	Kenya	2009-Sep-30	A/Kenya/4516/2009	CDC-Kenya	Centers for Disease Control and Prevention
EPI232571	HA	Kenya	2009-Sep-30	A/Kenya/4516/2009	CDC-Kenya	Centers for Disease Control and Prevention
EPI232567	NA	Kenya	2009-Sep-15	A/Kenya/4408/2009	CDC-Kenya	Centers for Disease Control and Prevention
EPI232568	HA	Kenya	2009-Sep-15	A/Kenya/4408/2009	CDC-Kenya	Centers for Disease Control and Prevention
EPI232564	NA	Kenya	2009-Aug-20	A/Kenya/2817/2009	CDC-Kenya	Centers for Disease Control and Prevention
EPI232565	HA	Kenya	2009-Aug-20	A/Kenya/2817/2009	CDC-Kenya	Centers for Disease Control and Prevention
EPI232555	NA	Kenya	2009-Jun-29	A/Kenya/1165/2009	CDC-Kenya	Centers for Disease Control and Prevention
EPI232556	HA	Kenya	2009-Jun-29	A/Kenya/1165/2009	CDC-Kenya	Centers for Disease Control and Prevention
EPI232553	HA	United States	2009-Sep-22	A/Kentucky/21/2009	Kentucky Division of Laboratory Services	Centers for Disease Control and Prevention
EPI232552	NA	United States	2009-Sep-22	A/Kentucky/21/2009	Kentucky Division of Laboratory Services	Centers for Disease Control and Prevention
EPI232550	HA	India	2009-Jul-07	A/India/0484/2009	National Institute of Virology	Centers for Disease Control and Prevention
EPI232546	NA	China	2009-Sep-18	A/Hong Kong/26560/2009	Government Virus Unit	Centers for Disease Control and Prevention
EPI232547	HA	China	2009-Sep-18	A/Hong Kong/26560/2009	Government Virus Unit	Centers for Disease Control and Prevention
EPI232543	NA	China	2009-Sep-18	A/Hong Kong/26560/2009	Government Virus Unit	Centers for Disease Control and Prevention
EPI232544	HA	China	2009-Sep-18	A/Hong Kong/26560/2009	Government Virus Unit	Centers for Disease Control and Prevention
EPI232540	NA	China	2009-Sep-18	A/Hong Kong/26560/2009	Government Virus Unit	Centers for Disease Control and Prevention
EPI232541	HA	China	2009-Sep-18	A/Hong Kong/26560/2009	Government Virus Unit	Centers for Disease Control and Prevention
EPI232534	NA	Guam	2009-Jun-18	A/Guam/0821/2009	Naval Health Research Center	Centers for Disease Control and Prevention
EPI232535	HA	Guam	2009-Jun-18	A/Guam/0821/2009	Naval Health Research Center	Centers for Disease Control and Prevention
EPI232531	NA	United States	2009-Nov-01	A/Florida/26/2009	Florida Department of Health-Jacksonville	Centers for Disease Control and Prevention
EPI232532	HA	United States	2009-Nov-01	A/Florida/26/2009	Florida Department of Health-Jacksonville	Centers for Disease Control and Prevention
EPI232528	NA	United States	2009-Jan-01	A/Florida/22/2009		Centers for Disease Control and Prevention
EPI232529	HA	United States	2009-Jan-01	A/Florida/22/2009		Centers for Disease Control and Prevention
EPI232525	NA	Costa Rica	2009-Jul-11	A/Costa Rica/3090/2009	Laboratorio Nacional de Influenza	Centers for Disease Control and Prevention
EPI232526	HA	Costa Rica	2009-Jul-11	A/Costa Rica/3090/2009	Laboratorio Nacional de Influenza	Centers for Disease Control and Prevention
EPI232519	NA	Cambodia	2009-Jul-06	A/Cambodia/6735/2009	NAMRU-2, Cambodia	Centers for Disease Control and Prevention
EPI232520	HA	Cambodia	2009-Jul-06	A/Cambodia/6735/2009	NAMRU-2, Cambodia	Centers for Disease Control and Prevention
EPI232516	NA	Canada	2009-Nov-12	A/British Columbia/RV3075/2009	National Microbiology Laboratory, Health Canada	Centers for Disease Control and Prevention
EPI232517	HA	Canada	2009-Nov-12	A/British Columbia/RV3075/2009	National Microbiology Laboratory, Health Canada	Centers for Disease Control and Prevention
EPI232510	NA	Bhutan	2009-Jun-16	A/Bhutan/151/2009	Thailand MOPH-U.S. CDC Collaboration (IEIP)	Centers for Disease Control and Prevention
EPI232511	HA	Bhutan	2009-Jun-16	A/Bhutan/151/2009	Thailand MOPH-U.S. CDC Collaboration (IEIP)	Centers for Disease Control and Prevention
EPI232504	NA	United States	2009-Aug-20	A/Pennsylvania/24/2009	Pennsylvania Department of Health	Centers for Disease Control and Prevention
EPI232505	HA	United States	2009-Aug-20	A/Pennsylvania/24/2009	Pennsylvania Department of Health	Centers for Disease Control and Prevention
EPI232501	NA	United States	2009-Aug-13	A/North Carolina/34/2009	North Carolina State Laboratory of Public Health	Centers for Disease Control and Prevention
EPI232502	HA	United States	2009-Aug-13	A/North Carolina/34/2009	North Carolina State Laboratory of Public Health	Centers for Disease Control and Prevention
EPI232498	NA	United States	2009-Jul-31	A/Michigan/22/2009	Michigan Department of Community Health	Centers for Disease Control and Prevention
EPI232499	HA	United States	2009-Jul-31	A/Michigan/22/2009	Michigan Department of Community Health	Centers for Disease Control and Prevention
EPI232495	NA	China	2009-Jun-01	A/Guangdong-Luohu/1257/2009	WHO Chinese National Influenza Center	Centers for Disease Control and Prevention
EPI232496	HA	China	2009-Jun-01	A/Guangdong-Luohu/1257/2009	WHO Chinese National Influenza Center	Centers for Disease Control and Prevention
EPI232492	NA	China	2009-Jun-01	A/Guangdong-Luohu/1256/2009	WHO Chinese National Influenza Center	Centers for Disease Control and Prevention
EPI232493	HA	China	2009-Jun-01	A/Guangdong-Luohu/1256/2009	WHO Chinese National Influenza Center	Centers for Disease Control and Prevention
EPI232489	NA	China	2009-Jul-15	A/Guangdong-Futian/1253/2009	WHO Chinese National Influenza Center	Centers for Disease Control and Prevention
EPI232490	HA	China	2009-Jul-15	A/Guangdong-Futian/1253/2009	WHO Chinese National Influenza Center	Centers for Disease Control and Prevention
EPI232486	NA	Guam	2009-Jul-06	A/Guam/0706/2009	Naval Health Research Center	Centers for Disease Control and Prevention
EPI232487	HA	Guam	2009-Jul-06	A/Guam/0706/2009	Naval Health Research Center	Centers for Disease Control and Prevention
EPI232483	NA	China	2009-May-07	A/Fujian-Tongan/196/2009	WHO Chinese National Influenza Center	Centers for Disease Control and Prevention
EPI232484	HA	China	2009-May-07	A/Fujian-Tongan/196/2009	WHO Chinese National Influenza Center	Centers for Disease Control and Prevention
EPI232477	NA	Colombia	2009-Jul-22	A/Colombia/6123/2009	Instituto Nacional de Salud de Columbia	Centers for Disease Control and Prevention
EPI232478	HA	Colombia	2009-Jul-22	A/Colombia/6123/2009	Instituto Nacional de Salud de Columbia	Centers for Disease Control and Prevention
EPI232474	NA	Australia	2009-Jun-02	A/Victoria/210/2009	WHO Collaborating Centre for Reference and Research on Influenza	Centers for Disease Control and Prevention
EPI232475	HA	Australia	2009-Jun-02	A/Victoria/210/2009	WHO Collaborating Centre for Reference and Research on Influenza	Centers for Disease Control and Prevention
EPI232468	NA	China	2009-Jul-10	A/Hong Kong/4547/2009	Government Virus Unit	Centers for Disease Control and Prevention
EPI232469	HA	China	2009-Jul-10	A/Hong Kong/4547/2009	Government Virus Unit	Centers for Disease Control and Prevention
EPI232465	NA	Taiwan	2009-Jan-01	A/Taiwan/240/2009		Centers for Disease Control and Prevention
EPI232466	HA	Taiwan	2009-Jan-01	A/Taiwan/240/2009		Centers for Disease Control and Prevention
EPI232462	NA	Haiti	2009-Jul-01	A/Haiti/66/2009	Laboratoire National de Sante Publique	Centers for Disease Control and Prevention
EPI232463	HA	Haiti	2009-Jul-01	A/Haiti/66/2009	Laboratoire National de Sante Publique	Centers for Disease Control and Prevention
EPI232460	HA	Bolivia, Plurinationial State of	2009-Jan-01	A/Bolivia/2948/2009		Centers for Disease Control and Prevention
EPI232459	NA	Bolivia, Plurinationial State of	2009-Jan-01	A/Bolivia/2948/2009		Centers for Disease Control and Prevention
EPI232456	NA	Bolivia, Plurinationial State of	2009-Jan-01	A/Bolivia/2675/2009		Centers for Disease Control and Prevention
EPI232457	HA	Bolivia, Plurinationial State of	2009-Jan-01	A/Bolivia/2675/2009		Centers for Disease Control and Prevention
EPI232452	NA	Australia	2009-Jun-02	A/Victoria/208/2009	WHO Collaborating Centre for Reference and Research on Influenza	Centers for Disease Control and Prevention
EPI232453	HA	Australia	2009-Jun-02	A/Victoria/208/2009	WHO Collaborating Centre for Reference and Research on Influenza	Centers for Disease Control and Prevention
EPI232449	NA	United States	2009-Jan-01	A/Tennessee/16/2009		Centers for Disease Control and Prevention
EPI232450	HA	United States	2009-Jan-01	A/Tennessee/16/2009		Centers for Disease Control and Prevention
EPI232446	NA	United States	2009-Jul-30	A/Montana/16/2009	Montana Public Health Laboratory	Centers for Disease Control and Prevention
EPI232447	HA	United States	2009-Jul-30	A/Montana/16/2009	Montana Public Health Laboratory	Centers for Disease Control and Prevention
EPI232443	NA	United States	2009-Aug-03	A/Michigan/23/2009	Michigan Department of Community Health	Centers for Disease Control and Prevention
EPI232444	HA	United States	2009-Aug-03	A/Michigan/23/2009	Michigan Department of Community Health	Centers for Disease Control and Prevention
EPI232440	NA	Guatemala	2009-Jun-14	A/Guatemala/1839/2009	Laboratorio Nacional De Salud Guatemala	Centers for Disease Control and Prevention
EPI232441	HA	Guatemala	2009-Jun-14	A/Guatemala/1839/2009	Laboratorio Nacional De Salud Guatemala	Centers for Disease Control and Prevention
EPI228301	NA	Australia	2009-Jul-13	A/PERTH/324/2009	Pathwest QE II Medical Centre	WHO Collaborating Centre for Reference and Research on Influenza	Deng,Yi-Mo; Iannello,Pina; Ernest,Joanne; Caldwell,Natalia; Komadina,Naomi
EPI228302	HA	Australia	2009-Jul-13	A/PERTH/324/2009	Pathwest QE II Medical Centre	WHO Collaborating Centre for Reference and Research on Influenza	Deng,Yi-Mo; Iannello,Pina; Ernest,Joanne; Caldwell,Natalia; Komadina,Naomi
EPI228279	NA	Sri Lanka	2009-Jul-07	A/SRI LANKA/9/2009	Medical Research Institute	WHO Collaborating Centre for Reference and Research on Influenza	Yi-Mo Deng, Pina Iannello, Joanne Ernest, Natalie Caldwell &amp; Naomi Komadina
EPI228280	HA	Sri Lanka	2009-Jul-07	A/SRI LANKA/9/2009	Medical Research Institute	WHO Collaborating Centre for Reference and Research on Influenza	Yi-Mo Deng, Pina Iannello, Joanne Ernest, Natalie Caldwell &amp; Naomi Komadina
EPI228276	NA	Australia	2009-Jul-10	A/BRISBANE/100/2009	Queensland Health Scientific Services	WHO Collaborating Centre for Reference and Research on Influenza	Yi-Mo Deng, Pina Iannello, Joanne Ernest, Natalie Caldwell &amp; Naomi Komadina
EPI228277	HA	Australia	2009-Jul-10	A/BRISBANE/100/2009	Queensland Health Scientific Services	WHO Collaborating Centre for Reference and Research on Influenza	Yi-Mo Deng, Pina Iannello, Joanne Ernest, Natalie Caldwell &amp; Naomi Komadina
EPI228270	NA	Macao	2009-Jul-10	A/MACAU/2650/2009	Laboratorio De Saude Publico	WHO Collaborating Centre for Reference and Research on Influenza	Yi-Mo Deng, Pina Iannello, Joanne Ernest, Natalie Caldwell &amp; Naomi Komadina
EPI228271	HA	Macao	2009-Jul-10	A/MACAU/2650/2009	Laboratorio De Saude Publico	WHO Collaborating Centre for Reference and Research on Influenza	Yi-Mo Deng, Pina Iannello, Joanne Ernest, Natalie Caldwell &amp; Naomi Komadina
EPI228267	NA	Cambodia	2009-Jun-24	A/CAMBODIA/7/2009	Institute Pasteur du Cambodia	WHO Collaborating Centre for Reference and Research on Influenza	Yi-Mo Deng, Pina Iannello, Joanne Ernest, Natalie Caldwell &amp; Naomi Komadina
EPI228268	HA	Cambodia	2009-Jun-24	A/CAMBODIA/7/2009	Institute Pasteur du Cambodia	WHO Collaborating Centre for Reference and Research on Influenza	Yi-Mo Deng, Pina Iannello, Joanne Ernest, Natalie Caldwell &amp; Naomi Komadina
EPI228264	NA	Australia	2009-Jun-21	A/PERTH/107/2009	Pathwest QE II Medical Centre	WHO Collaborating Centre for Reference and Research on Influenza	Deng,Yi-Mo; Iannello,Pina; Ernest,Joanne; Caldwell,Natalia; Komadina,Naomi
EPI228265	HA	Australia	2009-Jun-21	A/PERTH/107/2009	Pathwest QE II Medical Centre	WHO Collaborating Centre for Reference and Research on Influenza	Deng,Yi-Mo; Iannello,Pina; Ernest,Joanne; Caldwell,Natalia; Komadina,Naomi
EPI228247	NA	Australia	2009-Jul-14	A/CANBERRA/20/2009	Canberra Hospital	WHO Collaborating Centre for Reference and Research on Influenza	Yi-Mo Deng, Pina Iannello, Joanne Ernest, Natalie Caldwell &amp; Naomi Komadina
EPI228248	HA	Australia	2009-Jul-14	A/CANBERRA/20/2009	Canberra Hospital	WHO Collaborating Centre for Reference and Research on Influenza	Yi-Mo Deng, Pina Iannello, Joanne Ernest, Natalie Caldwell &amp; Naomi Komadina
EPI228245	NA	Thailand	2009-May-25	A/BANGKOK/132/2009	WHO National Influenza Centre, National Institute of Medical Research (NIMR)	WHO Collaborating Centre for Reference and Research on Influenza	Yi-Mo Deng, Pina Iannello, Joanne Ernest, Natalie Caldwell &amp; Naomi Komadina
EPI228246	HA	Thailand	2009-May-25	A/BANGKOK/132/2009	WHO National Influenza Centre, National Institute of Medical Research (NIMR)	WHO Collaborating Centre for Reference and Research on Influenza	Yi-Mo Deng, Pina Iannello, Joanne Ernest, Natalie Caldwell &amp; Naomi Komadina
EPI228237	NA	Macao	2009-Jul-27	A/MACAU/3384/2009	Laboratorio De Saude Publico	WHO Collaborating Centre for Reference and Research on Influenza	Yi-Mo Deng, Pina Iannello, Joanne Ernest, Natalie Caldwell &amp; Naomi Komadina
EPI228238	HA	Macao	2009-Jul-27	A/MACAU/3384/2009	Laboratorio De Saude Publico	WHO Collaborating Centre for Reference and Research on Influenza	Yi-Mo Deng, Pina Iannello, Joanne Ernest, Natalie Caldwell &amp; Naomi Komadina
EPI228235	NA	South Africa	2009-Jul-09	A/JOHANNESBURG/1185/2009	National Institute for Communicable Disease	WHO Collaborating Centre for Reference and Research on Influenza	Yi-Mo Deng, Pina Iannello, Joanne Ernest, Natalie Caldwell &amp; Naomi Komadina
EPI228236	HA	South Africa	2009-Jul-09	A/JOHANNESBURG/1185/2009	National Institute for Communicable Disease	WHO Collaborating Centre for Reference and Research on Influenza	Yi-Mo Deng, Pina Iannello, Joanne Ernest, Natalie Caldwell &amp; Naomi Komadina
EPI228233	NA	South Africa	2009-Jul-08	A/JOHANNESBURG/1176/2009	National Institute for Communicable Disease	WHO Collaborating Centre for Reference and Research on Influenza	Yi-Mo Deng, Pina Iannello, Joanne Ernest, Natalie Caldwell &amp; Naomi Komadina
EPI228234	HA	South Africa	2009-Jul-08	A/JOHANNESBURG/1176/2009	National Institute for Communicable Disease	WHO Collaborating Centre for Reference and Research on Influenza	Yi-Mo Deng, Pina Iannello, Joanne Ernest, Natalie Caldwell &amp; Naomi Komadina
EPI228231	NA	South Africa	2009-Jul-15	A/JOHANNESBURG/1250/2009	National Institute for Communicable Disease	WHO Collaborating Centre for Reference and Research on Influenza	Yi-Mo Deng, Pina Iannello, Joanne Ernest, Natalie Caldwell &amp; Naomi Komadina
EPI228232	HA	South Africa	2009-Jul-15	A/JOHANNESBURG/1250/2009	National Institute for Communicable Disease	WHO Collaborating Centre for Reference and Research on Influenza	Yi-Mo Deng, Pina Iannello, Joanne Ernest, Natalie Caldwell &amp; Naomi Komadina
EPI215149	NA	Albania	2009-Feb-26	A/Albania/250/2009	Institute of Public Health	National Institute for Medical Research
EPI215150	HA	Albania	2009-Feb-26	A/Albania/250/2009	Institute of Public Health	National Institute for Medical Research
EPI215147	NA	Spain	2008-Dec-29	A/Aragon/RR-3438/2008	Instituto de Salud Carlos III	National Institute for Medical Research
EPI215148	HA	Spain	2008-Dec-29	A/Aragon/RR-3438/2008	Instituto de Salud Carlos III	National Institute for Medical Research
EPI215145	NA	Spain	2009-Jan-16	A/Aragon/RR-3442/2009	Instituto de Salud Carlos III	National Institute for Medical Research
EPI215146	HA	Spain	2009-Jan-16	A/Aragon/RR-3442/2009	Instituto de Salud Carlos III	National Institute for Medical Research
EPI215143	NA	Switzerland	2009-Jan-23	A/Geneva/1491091/2009	Hopital Cantonal Universitaire de Geneves	National Institute for Medical Research
EPI215144	HA	Switzerland	2009-Jan-23	A/Geneva/1491091/2009	Hopital Cantonal Universitaire de Geneves	National Institute for Medical Research
EPI215141	NA	Switzerland	2009-Feb-14	A/Geneva/1570509/2009	Hopital Cantonal Universitaire de Geneves	National Institute for Medical Research
EPI215142	HA	Switzerland	2009-Feb-14	A/Geneva/1570509/2009	Hopital Cantonal Universitaire de Geneves	National Institute for Medical Research
EPI215139	NA	Russian Federation	2009-Mar-02	A/Kaliningrad/23/2009	Russian Academy of Medical Sciences	National Institute for Medical Research
EPI215140	HA	Russian Federation	2009-Mar-02	A/Kaliningrad/23/2009	Russian Academy of Medical Sciences	National Institute for Medical Research
EPI215137	NA	Russian Federation	2009-Apr-06	A/St. Petersburg/124/2009	Russian Academy of Medical Sciences	National Institute for Medical Research
EPI215138	HA	Russian Federation	2009-Apr-06	A/St. Petersburg/124/2009	Russian Academy of Medical Sciences	National Institute for Medical Research
EPI215133	NA	Greece	2009-Jan-15	A/Thessaloniki/16/2009	Aristotelian University of Thessaloniki	National Institute for Medical Research
EPI215134	HA	Greece	2009-Jan-15	A/Thessaloniki/16/2009	Aristotelian University of Thessaloniki	National Institute for Medical Research
EPI215131	NA	France	2009-Feb-02	A/Paris/1753/2009	Institut Pasteur	National Institute for Medical Research
EPI215132	HA	France	2009-Feb-02	A/Paris/1753/2009	Institut Pasteur	National Institute for Medical Research
EPI215129	NA	France	2009-Feb-02	A/Paris/1751/2009	Institut Pasteur	National Institute for Medical Research
EPI215130	HA	France	2009-Feb-02	A/Paris/1751/2009	Institut Pasteur	National Institute for Medical Research
EPI215111	NA	Moldova, Republic of	2009-Mar-04	A/Moldova/169/2009	National Centre for Preventive Medicine	National Institute for Medical Research
EPI215112	HA	Moldova, Republic of	2009-Mar-04	A/Moldova/169/2009	National Centre for Preventive Medicine	National Institute for Medical Research
EPI215109	NA	Moldova, Republic of	2009-Mar-04	A/Moldova/167/2009	National Centre for Preventive Medicine	National Institute for Medical Research
EPI215110	HA	Moldova, Republic of	2009-Mar-04	A/Moldova/167/2009	National Centre for Preventive Medicine	National Institute for Medical Research
EPI214991	NA	Madagascar	2009-Feb-11	A/Madagascar/453/2009	Institut Pasteur de Madagascar	National Institute for Medical Research
EPI214992	HA	Madagascar	2009-Feb-11	A/Madagascar/453/2009	Institut Pasteur de Madagascar	National Institute for Medical Research
EPI214989	NA	Madagascar	2009-Mar-12	A/Madagascar/878/2009	Institut Pasteur de Madagascar	National Institute for Medical Research
EPI214990	HA	Madagascar	2009-Mar-12	A/Madagascar/878/2009	Institut Pasteur de Madagascar	National Institute for Medical Research
EPI214987	NA	Hong Kong (SAR)	2009-Sep-17	A/Hong Kong/26233/2009	Government Virus Unit	National Institute for Medical Research
EPI214988	HA	Hong Kong (SAR)	2009-Sep-17	A/Hong Kong/26233/2009	Government Virus Unit	National Institute for Medical Research
EPI214985	NA	Hong Kong (SAR)	2009-Sep-15	A/Hong Kong/26554/2009	Government Virus Unit	National Institute for Medical Research
EPI214986	HA	Hong Kong (SAR)	2009-Sep-15	A/Hong Kong/26554/2009	Government Virus Unit	National Institute for Medical Research
EPI211748	NA	Australia	2009-Jun-30	A/SYDNEY/25/2009	Westmead Hospital	WHO Collaborating Centre for Reference and Research on Influenza	Deng.Y; Iannello,P.; Ernest,J.; Caldwell,N.; Komadina,N.
EPI211749	HA	Australia	2009-Jun-30	A/SYDNEY/25/2009	Westmead Hospital	WHO Collaborating Centre for Reference and Research on Influenza	Deng.Y; Iannello,P.; Ernest,J.; Caldwell,N.; Komadina,N.
EPI211746	NA	Taiwan	2009-Apr-29	A/TAIWAN/724/2009	Center for Disease Control	WHO Collaborating Centre for Reference and Research on Influenza	Deng.Y; Iannello,P.; Ernest,J.; Caldwell,N.; Komadina,N.
EPI211747	HA	Taiwan	2009-Apr-29	A/TAIWAN/724/2009	Center for Disease Control	WHO Collaborating Centre for Reference and Research on Influenza	Deng.Y; Iannello,P.; Ernest,J.; Caldwell,N.; Komadina,N.
EPI211744	NA	Singapore	2009-Jun-01	A/SINGAPORE/34/2009	Singapore General Hospital	WHO Collaborating Centre for Reference and Research on Influenza	Deng.Y; Iannello,P.; Ernest,J.; Caldwell,N.; Komadina,N.
EPI211745	HA	Singapore	2009-Jun-01	A/SINGAPORE/34/2009	Singapore General Hospital	WHO Collaborating Centre for Reference and Research on Influenza	Deng.Y; Iannello,P.; Ernest,J.; Caldwell,N.; Komadina,N.
EPI211740	NA	Australia	2009-May-18	A/BRISBANE/52/2009	Queensland Health Scientific Services	WHO Collaborating Centre for Reference and Research on Influenza	Deng.Y; Iannello,P.; Ernest,J.; Caldwell,N.; Komadina,N.
EPI211741	HA	Australia	2009-May-18	A/BRISBANE/52/2009	Queensland Health Scientific Services	WHO Collaborating Centre for Reference and Research on Influenza	Deng.Y; Iannello,P.; Ernest,J.; Caldwell,N.; Komadina,N.
EPI211736	NA	Malaysia	2009-Mar-30	A/MALAYSIA/542/2009	Institut Penyelidikan Perubatan	WHO Collaborating Centre for Reference and Research on Influenza	Deng.Y; Iannello,P.; Ernest,J.; Caldwell,N.; Komadina,N.
EPI211737	HA	Malaysia	2009-Mar-30	A/MALAYSIA/542/2009	Institut Penyelidikan Perubatan	WHO Collaborating Centre for Reference and Research on Influenza	Deng.Y; Iannello,P.; Ernest,J.; Caldwell,N.; Komadina,N.
EPI211733	NA	Thailand	2009-Feb-21	A/SURAT THANI/72/2009	WHO National Influenza Centre, National Institute of Medical Research (NIMR)	WHO Collaborating Centre for Reference and Research on Influenza	Deng.Y; Iannello,P.; Ernest,J.; Caldwell,N.; Komadina,N.
EPI211734	HA	Thailand	2009-Feb-21	A/SURAT THANI/72/2009	WHO National Influenza Centre, National Institute of Medical Research (NIMR)	WHO Collaborating Centre for Reference and Research on Influenza	Deng.Y; Iannello,P.; Ernest,J.; Caldwell,N.; Komadina,N.
EPI211731	NA	Australia	2009-Feb-12	A/SYDNEY/603/2009	Childrens Hospital Westmead	WHO Collaborating Centre for Reference and Research on Influenza	Deng.Y; Iannello,P.; Ernest,J.; Caldwell,N.; Komadina,N.
EPI211732	HA	Australia	2009-Feb-12	A/SYDNEY/603/2009	Childrens Hospital Westmead	WHO Collaborating Centre for Reference and Research on Influenza	Deng.Y; Iannello,P.; Ernest,J.; Caldwell,N.; Komadina,N.
EPI211728	NA	South Africa	2009-Jun-08	A/DURBAN/863/2009	National Institute for Communicable Disease	WHO Collaborating Centre for Reference and Research on Influenza	Deng.Y; Iannello,P.; Ernest,J.; Caldwell,N.; Komadina,N.
EPI211729	HA	South Africa	2009-Jun-08	A/DURBAN/863/2009	National Institute for Communicable Disease	WHO Collaborating Centre for Reference and Research on Influenza	Deng.Y; Iannello,P.; Ernest,J.; Caldwell,N.; Komadina,N.
EPI211547	NA	Finland	2008-Jan-07	A/Finland/9/2008	National Institute for Health and Welfare	National Institute for Medical Research
EPI211548	HA	Finland	2008-Jan-07	A/Finland/9/2008	National Institute for Health and Welfare	National Institute for Medical Research
EPI211537	HA	Hong Kong (SAR)	2009-Mar-24	A/Hong Kong/1952/2009	Government Virus Unit	National Institute for Medical Research
EPI211538	NA	Hong Kong (SAR)	2009-Mar-24	A/Hong Kong/1952/2009	Government Virus Unit	National Institute for Medical Research
EPI211543	NA	Hong Kong (SAR)	2009-Mar-24	A/Hong Kong/1952/2009	Government Virus Unit	National Institute for Medical Research
EPI211544	HA	Hong Kong (SAR)	2009-Mar-24	A/Hong Kong/1952/2009	Government Virus Unit	National Institute for Medical Research
EPI211382	HA	China	2009-Jun-29	A/Hebei-Xinhua/1193/2009	WHO Chinese National Influenza Center	Centers for Disease Control and Prevention
EPI211383	NA	China	2009-Jun-29	A/Hebei-Xinhua/1193/2009	WHO Chinese National Influenza Center	Centers for Disease Control and Prevention
EPI211379	HA	China	2009-Jul-13	A/Shanghai-Nanhui/1208/2009	WHO Chinese National Influenza Center	Centers for Disease Control and Prevention
EPI211380	NA	China	2009-Jul-13	A/Shanghai-Nanhui/1208/2009	WHO Chinese National Influenza Center	Centers for Disease Control and Prevention
EPI211373	HA	Bangladesh	2009-May-08	A/Bangladesh/7772/2009	Institute of Epidemiology Disease Control and Research (IEDCR) & Bangladesh National Influenza Centre (NIC)	Centers for Disease Control and Prevention
EPI211374	NA	Bangladesh	2009-May-08	A/Bangladesh/7772/2009	Institute of Epidemiology Disease Control and Research (IEDCR) & Bangladesh National Influenza Centre (NIC)	Centers for Disease Control and Prevention
EPI211370	HA	Bangladesh	2009-May-06	A/Bangladesh/2363/2009	Institute of Epidemiology Disease Control and Research (IEDCR) & Bangladesh National Influenza Centre (NIC)	Centers for Disease Control and Prevention
EPI211371	NA	Bangladesh	2009-May-06	A/Bangladesh/2363/2009	Institute of Epidemiology Disease Control and Research (IEDCR) & Bangladesh National Influenza Centre (NIC)	Centers for Disease Control and Prevention
EPI211361	HA	Brazil	2009-Jul-07	A/Brazil/884/2009	National Influenza Center	Centers for Disease Control and Prevention
EPI211362	NA	Brazil	2009-Jul-07	A/Brazil/884/2009	National Influenza Center	Centers for Disease Control and Prevention
EPI211358	HA	Brazil	2009-May-05	A/Brazil/933/2009	National Influenza Center	Centers for Disease Control and Prevention
EPI211359	NA	Brazil	2009-May-05	A/Brazil/933/2009	National Influenza Center	Centers for Disease Control and Prevention
EPI211355	HA	China	2009-Jul-10	A/Hong Kong/4547/2009	Government Virus Unit	Centers for Disease Control and Prevention
EPI211356	NA	China	2009-Jul-10	A/Hong Kong/4547/2009	Government Virus Unit	Centers for Disease Control and Prevention
EPI211352	HA	Honduras	2009-Jul-07	A/Honduras/2445/2009	Laboratorio Nacional de Virologia	Centers for Disease Control and Prevention
EPI211353	NA	Honduras	2009-Jul-07	A/Honduras/2445/2009	Laboratorio Nacional de Virologia	Centers for Disease Control and Prevention
EPI211349	HA	Honduras	2009-Jul-13	A/Honduras/2426/2009	Laboratorio Nacional de Virologia	Centers for Disease Control and Prevention
EPI211350	NA	Honduras	2009-Jul-13	A/Honduras/2426/2009	Laboratorio Nacional de Virologia	Centers for Disease Control and Prevention
EPI211340	HA	Argentina	2009-Jun-26	A/Argentina/7646/2009	Instituto Nacional de Enfermedades Infecciosas	Centers for Disease Control and Prevention
EPI211341	NA	Argentina	2009-Jun-26	A/Argentina/7646/2009	Instituto Nacional de Enfermedades Infecciosas	Centers for Disease Control and Prevention
EPI211337	HA	Guatemala	2009-Jun-15	A/Guatemala/1913/2009	Laboratorio Nacional De Salud Guatemala	Centers for Disease Control and Prevention
EPI211338	NA	Guatemala	2009-Jun-15	A/Guatemala/1913/2009	Laboratorio Nacional De Salud Guatemala	Centers for Disease Control and Prevention
EPI211334	HA	Australia	2009-Jan-01	A/Perth/16/2009	WHO Collaborating Centre for Reference and Research on Influenza	Centers for Disease Control and Prevention
EPI211335	NA	Australia	2009-Jan-01	A/Perth/16/2009	WHO Collaborating Centre for Reference and Research on Influenza	Centers for Disease Control and Prevention
EPI211331	HA	Australia	2009-Jan-01	A/Perth/15/2009		Centers for Disease Control and Prevention
EPI211332	NA	Australia	2009-Jan-01	A/Perth/15/2009		Centers for Disease Control and Prevention
EPI211328	HA	Japan	2009-Feb-06	A/Japan/26/2009	Naval Health Research Center	Centers for Disease Control and Prevention
EPI211329	NA	Japan	2009-Feb-06	A/Japan/26/2009	Naval Health Research Center	Centers for Disease Control and Prevention
EPI211325	HA	United States	2009-Apr-15	A/Alaska/29/2009	Alaska State Virology Lab	Centers for Disease Control and Prevention
EPI211326	NA	United States	2009-Apr-15	A/Alaska/29/2009	Alaska State Virology Lab	Centers for Disease Control and Prevention
EPI211322	HA	United States	2009-Apr-03	A/Alaska/24/2009	Alaska State Virology Lab	Centers for Disease Control and Prevention
EPI211323	NA	United States	2009-Apr-03	A/Alaska/24/2009	Alaska State Virology Lab	Centers for Disease Control and Prevention
EPI211317	HA	Costa Rica	2009-Jun-05	A/Costa Rica/5179/2009	Laboratorio Nacional de Influenza	Centers for Disease Control and Prevention
EPI211318	NA	Costa Rica	2009-Jun-05	A/Costa Rica/5179/2009	Laboratorio Nacional de Influenza	Centers for Disease Control and Prevention
EPI211314	HA	Cote d'Ivoire	2009-Jun-09	A/Cote d'Ivoire/687/2009	Pasteur Institut of Côte d'Ivoire	Centers for Disease Control and Prevention
EPI211315	NA	Cote d'Ivoire	2009-Jun-09	A/Cote d'Ivoire/687/2009	Pasteur Institut of Côte d'Ivoire	Centers for Disease Control and Prevention
EPI211308	HA	United States	2009-Jun-07	A/Wisconsin/15/2009	Wisconsin State Laboratory of Hygiene	Centers for Disease Control and Prevention
EPI211309	NA	United States	2009-Jun-07	A/Wisconsin/15/2009	Wisconsin State Laboratory of Hygiene	Centers for Disease Control and Prevention
EPI211305	HA	United States	2009-Jun-07	A/Wisconsin/15/2009	Wisconsin State Laboratory of Hygiene	Centers for Disease Control and Prevention
EPI211306	NA	United States	2009-Jun-07	A/Wisconsin/15/2009	Wisconsin State Laboratory of Hygiene	Centers for Disease Control and Prevention
EPI211302	HA	Singapore	2009-Jun-15	A/Singapore/72/2009	Singapore General Hospital	Centers for Disease Control and Prevention
EPI211303	NA	Singapore	2009-Jun-15	A/Singapore/72/2009	Singapore General Hospital	Centers for Disease Control and Prevention
EPI211299	HA	Korea, Republic of	2009-May-11	A/Korea/5991/2009	U.S. Air Force School of Aerospace Medicine	Centers for Disease Control and Prevention
EPI211300	NA	Korea, Republic of	2009-May-11	A/Korea/5991/2009	U.S. Air Force School of Aerospace Medicine	Centers for Disease Control and Prevention
EPI211296	HA	United States	2009-Jun-07	A/Oregon/14/2009	Oregon Public Health Laboratory	Centers for Disease Control and Prevention
EPI211297	NA	United States	2009-Jun-07	A/Oregon/14/2009	Oregon Public Health Laboratory	Centers for Disease Control and Prevention
EPI211293	HA	United States	2009-May-09	A/Kansas/07/2009	Kansas Department of Health and Environment	Centers for Disease Control and Prevention
EPI211294	NA	United States	2009-May-09	A/Kansas/07/2009	Kansas Department of Health and Environment	Centers for Disease Control and Prevention
EPI211290	HA	United States	2009-May-01	A/Georgia/06/2009	Georgia Public Health Laboratory	Centers for Disease Control and Prevention
EPI211291	NA	United States	2009-May-01	A/Georgia/06/2009	Georgia Public Health Laboratory	Centers for Disease Control and Prevention
EPI211284	HA	Puerto Rico	2009-Jun-02	A/Puerto Rico/43/2009	Puerto Rico Department of Health	Centers for Disease Control and Prevention
EPI211285	NA	Puerto Rico	2009-Jun-02	A/Puerto Rico/43/2009	Puerto Rico Department of Health	Centers for Disease Control and Prevention
EPI211281	HA	Ukraine	2009-Apr-04	A/Donetsk/248/2009	Institute of Epidemiology and Infectious Diseases AMS of Ukraine	Centers for Disease Control and Prevention
EPI211282	NA	Ukraine	2009-Apr-04	A/Donetsk/248/2009	Institute of Epidemiology and Infectious Diseases AMS of Ukraine	Centers for Disease Control and Prevention
EPI211278	HA	Ukraine	2009-Apr-02	A/Ukraine/110/2009	Institute of Epidemiology and Infectious Diseases AMS of Ukraine	Centers for Disease Control and Prevention
EPI211279	NA	Ukraine	2009-Apr-02	A/Ukraine/110/2009	Institute of Epidemiology and Infectious Diseases AMS of Ukraine	Centers for Disease Control and Prevention
EPI211275	HA	United States	2009-May-23	A/New York/70/2009	Westchester County Department of Laboratories & Research	Centers for Disease Control and Prevention
EPI211276	NA	United States	2009-May-23	A/New York/70/2009	Westchester County Department of Laboratories & Research	Centers for Disease Control and Prevention
EPI211272	HA	United States	2009-May-11	A/Maryland/06/2009	Maryland Department of Health and Mental Hygiene	Centers for Disease Control and Prevention
EPI211273	NA	United States	2009-May-11	A/Maryland/06/2009	Maryland Department of Health and Mental Hygiene	Centers for Disease Control and Prevention
EPI211269	HA	United States	2009-May-04	A/Minnesota/05/2009	Minnesota Department of Health	Centers for Disease Control and Prevention
EPI211270	NA	United States	2009-May-04	A/Minnesota/05/2009	Minnesota Department of Health	Centers for Disease Control and Prevention
EPI211266	HA	Dominican Republic	2009-May-25	A/Dominican Republic/988/2009	Laboratorio de Investigacion / Centro de Educacion Medica y Amistad Dominico Japones (CEMADOJA)	Centers for Disease Control and Prevention
EPI211267	NA	Dominican Republic	2009-May-25	A/Dominican Republic/988/2009	Laboratorio de Investigacion / Centro de Educacion Medica y Amistad Dominico Japones (CEMADOJA)	Centers for Disease Control and Prevention
EPI210292	HA	Papua New Guinea	2009-Aug-27	A/MOROBE/10/2009	Central Public Health Laboratory	WHO Collaborating Centre for Reference and Research on Influenza
EPI211198	NA	Papua New Guinea	2009-Aug-27	A/MOROBE/10/2009	Central Public Health Laboratory	WHO Collaborating Centre for Reference and Research on Influenza
EPI210287	HA	Cambodia	2009-Jun-16	A/CAMBODIA/15/2009	Institute Pasteur du Cambodia	WHO Collaborating Centre for Reference and Research on Influenza
EPI211604	NA	Cambodia	2009-Jun-16	A/CAMBODIA/15/2009	Institute Pasteur du Cambodia	WHO Collaborating Centre for Reference and Research on Influenza
EPI210283	HA	Australia	2009-May-07	A/BRISBANE/54/2009	Queensland Health Scientific Services	WHO Collaborating Centre for Reference and Research on Influenza
EPI211605	NA	Australia	2009-May-07	A/BRISBANE/54/2009	Queensland Health Scientific Services	WHO Collaborating Centre for Reference and Research on Influenza
EPI210282	HA	Australia	2009-Jun-23	A/BRISBANE/66/2009	Queensland Health Scientific Services	WHO Collaborating Centre for Reference and Research on Influenza
EPI211606	NA	Australia	2009-Jun-23	A/BRISBANE/66/2009	Queensland Health Scientific Services	WHO Collaborating Centre for Reference and Research on Influenza
EPI210280	HA	Kiribati	2009-Jul-15	A/KIRIBATI/6/2009	Ministry of Health	WHO Collaborating Centre for Reference and Research on Influenza
EPI211607	NA	Kiribati	2009-Jul-15	A/KIRIBATI/6/2009	Ministry of Health	WHO Collaborating Centre for Reference and Research on Influenza
EPI210017	HA	Australia	2009-Jun-30	A/Canberra/18/2009	Canberra Hospital	WHO Collaborating Centre for Reference and Research on Influenza
EPI210018	NA	Australia	2009-Jun-30	A/Canberra/18/2009	Canberra Hospital	WHO Collaborating Centre for Reference and Research on Influenza
EPI193998	HA	China	2009-Jul-10	A/Hong Kong/4547/2009	Government Virus Unit	Centers for Disease Control and Prevention
EPI193999	NA	China	2009-Jul-10	A/Hong Kong/4547/2009	Government Virus Unit	Centers for Disease Control and Prevention
EPI193995	HA	China	2009-Jul-10	A/Hong Kong/4495/2009	Government Virus Unit	Centers for Disease Control and Prevention
EPI193996	NA	China	2009-Jul-10	A/Hong Kong/4495/2009	Government Virus Unit	Centers for Disease Control and Prevention
EPI193992	HA	Taiwan	2009-May-02	A/Taiwan/722/2009	ADImmune Corporation	Centers for Disease Control and Prevention
EPI193993	NA	Taiwan	2009-May-02	A/Taiwan/722/2009	ADImmune Corporation	Centers for Disease Control and Prevention
EPI193989	HA	Vietnam	2009-May-22	A/Vietnam/N199/2009	National Institute of Hygiene and Epidemiology	Centers for Disease Control and Prevention
EPI193990	NA	Vietnam	2009-May-22	A/Vietnam/N199/2009	National Institute of Hygiene and Epidemiology	Centers for Disease Control and Prevention
EPI193986	HA	United States	2009-Jun-30	A/North Carolina/14/2009	North Carolina State Laboratory of Public Health	Centers for Disease Control and Prevention
EPI193987	NA	United States	2009-Jun-30	A/North Carolina/14/2009	North Carolina State Laboratory of Public Health	Centers for Disease Control and Prevention
EPI193983	HA	United States	2009-Jun-25	A/Oregon/15/2009	Oregon Public Health Laboratory	Centers for Disease Control and Prevention
EPI193984	NA	United States	2009-Jun-25	A/Oregon/15/2009	Oregon Public Health Laboratory	Centers for Disease Control and Prevention
EPI193977	HA	Argentina	2009-Jan-01	A/Argentina/15/2009		Centers for Disease Control and Prevention
EPI193978	NA	Argentina	2009-Jan-01	A/Argentina/15/2009		Centers for Disease Control and Prevention
EPI193968	HA	Japan	2009-Feb-09	A/Japan/51/2009	Naval Health Research Center	Centers for Disease Control and Prevention
EPI193969	NA	Japan	2009-Feb-09	A/Japan/51/2009	Naval Health Research Center	Centers for Disease Control and Prevention
EPI193965	HA	United States	2009-Mar-09	A/Washington/19/2009	Washington State Public Health Laboratory	Centers for Disease Control and Prevention
EPI193966	NA	United States	2009-Mar-09	A/Washington/19/2009	Washington State Public Health Laboratory	Centers for Disease Control and Prevention
EPI193959	HA	United States	2008-Dec-16	A/Nevada/02/2008		Centers for Disease Control and Prevention
EPI193960	NA	United States	2008-Dec-16	A/Nevada/02/2008		Centers for Disease Control and Prevention
EPI193956	HA	United States	2009-Feb-08	A/Florida/01/2009	Florida Department of Health-Jacksonville	Centers for Disease Control and Prevention
EPI193957	NA	United States	2009-Feb-08	A/Florida/01/2009	Florida Department of Health-Jacksonville	Centers for Disease Control and Prevention
EPI193951	HA	United States	2009-Jan-01	A/Colombia/31/2009		Centers for Disease Control and Prevention
EPI193952	NA	United States	2009-Jan-01	A/Colombia/31/2009		Centers for Disease Control and Prevention
EPI193948	HA	China	2009-Apr-07	A/Hong Kong/2000/2009	Government Virus Unit	Centers for Disease Control and Prevention
EPI193949	NA	China	2009-Apr-07	A/Hong Kong/2000/2009	Government Virus Unit	Centers for Disease Control and Prevention
EPI193933	HA	United States	2009-May-01	A/Colombia/227/2009	Instituto Nacional de Salud de Columbia	Centers for Disease Control and Prevention
EPI193934	NA	United States	2009-May-01	A/Colombia/227/2009	Instituto Nacional de Salud de Columbia	Centers for Disease Control and Prevention
EPI193930	HA	United States	2009-Mar-09	A/South Carolina/14/2009	U.S. Air Force School of Aerospace Medicine	Centers for Disease Control and Prevention
EPI193931	NA	United States	2009-Mar-09	A/South Carolina/14/2009	U.S. Air Force School of Aerospace Medicine	Centers for Disease Control and Prevention
EPI193927	HA	United States	2009-May-03	A/Georgia/07/2009	Georgia Public Health Laboratory	Centers for Disease Control and Prevention
EPI193928	NA	United States	2009-May-03	A/Georgia/07/2009	Georgia Public Health Laboratory	Centers for Disease Control and Prevention
EPI193924	HA	Guatemala	2009-Jun-03	A/Guatemala/1066/2009	Laboratorio Nacional De Salud Guatemala	Centers for Disease Control and Prevention
EPI193925	NA	Guatemala	2009-Jun-03	A/Guatemala/1066/2009	Laboratorio Nacional De Salud Guatemala	Centers for Disease Control and Prevention
EPI193921	HA	Kenya	2009-Apr-01	A/Kenya/1270/2009	CDC-Kenya	Centers for Disease Control and Prevention
EPI193922	NA	Kenya	2009-Apr-01	A/Kenya/1270/2009	CDC-Kenya	Centers for Disease Control and Prevention
EPI193918	HA	Puerto Rico	2009-Jun-02	A/Puerto Rico/46/2009	Puerto Rico Department of Health	Centers for Disease Control and Prevention
EPI193919	NA	Puerto Rico	2009-Jun-02	A/Puerto Rico/46/2009	Puerto Rico Department of Health	Centers for Disease Control and Prevention
EPI193915	HA	Ukraine	2009-Mar-12	A/Kiev/67/2009	Institute of Epidemiology and Infectious Diseases AMS of Ukraine	Centers for Disease Control and Prevention
EPI193916	NA	Ukraine	2009-Mar-12	A/Kiev/67/2009	Institute of Epidemiology and Infectious Diseases AMS of Ukraine	Centers for Disease Control and Prevention
EPI193912	HA	Ukraine	2009-Mar-25	A/Ukraine/96/2009	Institute of Epidemiology and Infectious Diseases AMS of Ukraine	Centers for Disease Control and Prevention
EPI193913	NA	Ukraine	2009-Mar-25	A/Ukraine/96/2009	Institute of Epidemiology and Infectious Diseases AMS of Ukraine	Centers for Disease Control and Prevention
EPI193909	HA	United States	2009-May-25	A/Oregon/08/2009	Oregon Public Health Laboratory	Centers for Disease Control and Prevention
EPI193910	NA	United States	2009-May-25	A/Oregon/08/2009	Oregon Public Health Laboratory	Centers for Disease Control and Prevention
EPI193906	HA	Puerto Rico	2009-May-26	A/Puerto Rico/25/2009	Puerto Rico Department of Health	Centers for Disease Control and Prevention
EPI193907	NA	Puerto Rico	2009-May-26	A/Puerto Rico/25/2009	Puerto Rico Department of Health	Centers for Disease Control and Prevention
EPI193900	HA	United States	2009-May-01	A/Kansas/04/2009	Kansas Department of Health and Environment	Centers for Disease Control and Prevention
EPI193901	NA	United States	2009-May-01	A/Kansas/04/2009	Kansas Department of Health and Environment	Centers for Disease Control and Prevention
EPI193897	HA	Honduras	2009-May-14	A/Honduras/105/2009	Laboratorio Nacional de Virologia	Centers for Disease Control and Prevention
EPI193898	NA	Honduras	2009-May-14	A/Honduras/105/2009	Laboratorio Nacional de Virologia	Centers for Disease Control and Prevention
EPI190150	HA	Singapore	2009-Jun-01	A/Singapore/33/2009	Singapore General Hospital	WHO Collaborating Centre for Reference and Research on Influenza
EPI190151	NA	Singapore	2009-Jun-01	A/Singapore/33/2009	Singapore General Hospital	WHO Collaborating Centre for Reference and Research on Influenza
EPI190148	HA	Australia	2009-Jun-02	A/Victoria/210/2009	Victorian Infectious Diseases Reference Laboratory	WHO Collaborating Centre for Reference and Research on Influenza
EPI190149	NA	Australia	2009-Jun-02	A/Victoria/210/2009	Victorian Infectious Diseases Reference Laboratory	WHO Collaborating Centre for Reference and Research on Influenza
EPI189220	HA	Australia	2009-Jun-02	A/Victoria/208/2009	Victorian Infectious Diseases Reference Laboratory	WHO Collaborating Centre for Reference and Research on Influenza
EPI189221	NA	Australia	2009-Jun-02	A/Victoria/208/2009	Victorian Infectious Diseases Reference Laboratory	WHO Collaborating Centre for Reference and Research on Influenza
EPI189216	HA	Australia	2009-Apr-28	A/Brisbane/53/2009	Queensland Health Scientific Services	WHO Collaborating Centre for Reference and Research on Influenza
EPI189217	NA	Australia	2009-Apr-28	A/Brisbane/53/2009	Queensland Health Scientific Services	WHO Collaborating Centre for Reference and Research on Influenza
EPI186310	HA	Australia	2009-Jan-12	A/Sydney/1/2009	Westmead Hospital	WHO Collaborating Centre for Reference and Research on Influenza
EPI186335	NA	Australia	2009-Jan-12	A/Sydney/1/2009	Westmead Hospital	WHO Collaborating Centre for Reference and Research on Influenza
EPI186306	HA	Cambodia	2006-Sep-18	A/Cambodia/44/2006	Institute Pasteur du Cambodia	WHO Collaborating Centre for Reference and Research on Influenza
EPI186307	NA	Cambodia	2006-Sep-18	A/Cambodia/44/2006	Institute Pasteur du Cambodia	WHO Collaborating Centre for Reference and Research on Influenza
EPI186304	HA	Malaysia	2009-Jan-06	A/Malaysia/0032/2009	Institut Penyelidikan Perubatan	WHO Collaborating Centre for Reference and Research on Influenza
EPI186305	NA	Malaysia	2009-Jan-06	A/Malaysia/0032/2009	Institut Penyelidikan Perubatan	WHO Collaborating Centre for Reference and Research on Influenza
EPI185947	NA	Trinidad and Tobago	2009-Jan-01	A/Trinidad/2940/2009		Centers for Disease Control and Prevention
EPI185949	HA	Trinidad and Tobago	2009-Jan-01	A/Trinidad/2940/2009		Centers for Disease Control and Prevention
EPI185945	NA	United States	2009-Feb-02	A/Wyoming/02/2009	Wyoming Public Health Laboratory	Centers for Disease Control and Prevention
EPI185946	HA	United States	2009-Feb-02	A/Wyoming/02/2009	Wyoming Public Health Laboratory	Centers for Disease Control and Prevention
EPI185943	NA	United States	2009-Feb-05	A/Wisconsin/05/2009	Wisconsin State Laboratory of Hygiene	Centers for Disease Control and Prevention
EPI185944	HA	United States	2009-Feb-05	A/Wisconsin/05/2009	Wisconsin State Laboratory of Hygiene	Centers for Disease Control and Prevention
EPI185935	NA	United States	2009-Apr-06	A/Washington/15/2009	Washington State Public Health Laboratory	Centers for Disease Control and Prevention
EPI185937	HA	United States	2009-Apr-06	A/Washington/15/2009	Washington State Public Health Laboratory	Centers for Disease Control and Prevention
EPI185932	NA	United States	2009-Mar-30	A/Washington/06/2009	Washington State Public Health Laboratory	Centers for Disease Control and Prevention
EPI185934	HA	United States	2009-Mar-30	A/Washington/06/2009	Washington State Public Health Laboratory	Centers for Disease Control and Prevention
EPI185930	NA	United States	2009-Mar-03	A/Washington/05/2009	Washington State Public Health Laboratory	Centers for Disease Control and Prevention
EPI185931	HA	United States	2009-Mar-03	A/Washington/05/2009	Washington State Public Health Laboratory	Centers for Disease Control and Prevention
EPI185928	NA	United States	2009-Jan-25	A/Washington/04/2009	Washington State Public Health Laboratory	Centers for Disease Control and Prevention
EPI185929	HA	United States	2009-Jan-25	A/Washington/04/2009	Washington State Public Health Laboratory	Centers for Disease Control and Prevention
EPI185926	NA	United States	2009-Jan-05	A/Virginia/02/2009	Virginia Division of Consolidated Laboratories	Centers for Disease Control and Prevention
EPI185927	HA	United States	2009-Jan-05	A/Virginia/02/2009	Virginia Division of Consolidated Laboratories	Centers for Disease Control and Prevention
EPI185924	NA	United States	2009-Feb-13	A/Vermont/02/2009	Vermont Department of Health Laboratory	Centers for Disease Control and Prevention
EPI185925	HA	United States	2009-Feb-13	A/Vermont/02/2009	Vermont Department of Health Laboratory	Centers for Disease Control and Prevention
EPI185921	NA	United States	2009-Mar-18	A/Texas/18/2009	Texas Department of State Health Services-Laboratory Services	Centers for Disease Control and Prevention
EPI185923	HA	United States	2009-Mar-18	A/Texas/18/2009	Texas Department of State Health Services-Laboratory Services	Centers for Disease Control and Prevention
EPI185919	NA	United States	2009-Mar-04	A/Texas/03/2009	Texas Department of State Health Services-Laboratory Services	Centers for Disease Control and Prevention
EPI185920	HA	United States	2009-Mar-04	A/Texas/03/2009	Texas Department of State Health Services-Laboratory Services	Centers for Disease Control and Prevention
EPI185916	NA	United States	2009-Jan-26	A/Texas/02/2009	Texas Department of State Health Services-Laboratory Services	Centers for Disease Control and Prevention
EPI185918	HA	United States	2009-Jan-26	A/Texas/02/2009	Texas Department of State Health Services-Laboratory Services	Centers for Disease Control and Prevention
EPI185911	NA	United States	2009-Mar-08	A/Pennsylvania/05/2009	Pennsylvania Department of Health	Centers for Disease Control and Prevention
EPI185913	HA	United States	2009-Mar-08	A/Pennsylvania/05/2009	Pennsylvania Department of Health	Centers for Disease Control and Prevention
EPI185909	NA	United States	2009-Jan-22	A/Pennsylvania/02/2009	Pennsylvania Department of Health	Centers for Disease Control and Prevention
EPI185910	HA	United States	2009-Jan-22	A/Pennsylvania/02/2009	Pennsylvania Department of Health	Centers for Disease Control and Prevention
EPI185905	NA	United States	2008-Dec-29	A/North Carolina/08/2008		Centers for Disease Control and Prevention
EPI185906	HA	United States	2008-Dec-29	A/North Carolina/08/2008		Centers for Disease Control and Prevention
EPI185900	HA	United States	2009-Jan-27	A/New Mexico/03/2009	New Mexico Department of Health	Centers for Disease Control and Prevention
EPI194007	NA	United States	2009-Jan-27	A/New Mexico/03/2009	New Mexico Department of Health	Centers for Disease Control and Prevention
EPI185897	NA	United States	2009-Feb-28	A/New Hampshire/04/2009	New Hampshire Public Health Laboratories	Centers for Disease Control and Prevention
EPI185899	HA	United States	2009-Feb-28	A/New Hampshire/04/2009	New Hampshire Public Health Laboratories	Centers for Disease Control and Prevention
EPI185895	NA	United States	2009-Feb-16	A/New Hampshire/01/2009	New Hampshire Public Health Laboratories	Centers for Disease Control and Prevention
EPI185896	HA	United States	2009-Feb-16	A/New Hampshire/01/2009	New Hampshire Public Health Laboratories	Centers for Disease Control and Prevention
EPI185890	NA	United States	2008-Dec-22	A/Nebraska/08/2008		Centers for Disease Control and Prevention
EPI185891	HA	United States	2008-Dec-22	A/Nebraska/08/2008		Centers for Disease Control and Prevention
EPI185887	NA	United States	2009-Jan-26	A/Montana/05/2009	Montana Public Health Laboratory	Centers for Disease Control and Prevention
EPI185889	HA	United States	2009-Jan-26	A/Montana/05/2009	Montana Public Health Laboratory	Centers for Disease Control and Prevention
EPI185884	NA	United States	2009-Mar-03	A/Montana/04/2009	Montana Public Health Laboratory	Centers for Disease Control and Prevention
EPI185886	HA	United States	2009-Mar-03	A/Montana/04/2009	Montana Public Health Laboratory	Centers for Disease Control and Prevention
EPI185882	NA	United States	2008-Dec-23	A/Minnesota/37/2008		Centers for Disease Control and Prevention
EPI185883	HA	United States	2008-Dec-23	A/Minnesota/37/2008		Centers for Disease Control and Prevention
EPI185880	NA	United States	2009-Jan-09	A/Massachusetts/02/2009	Massachusetts Department of Public Health	Centers for Disease Control and Prevention
EPI185881	HA	United States	2009-Jan-09	A/Massachusetts/02/2009	Massachusetts Department of Public Health	Centers for Disease Control and Prevention
EPI185878	NA	United States	2009-Jan-20	A/Massachusetts/01/2009	Massachusetts Department of Public Health	Centers for Disease Control and Prevention
EPI185879	HA	United States	2009-Jan-20	A/Massachusetts/01/2009	Massachusetts Department of Public Health	Centers for Disease Control and Prevention
EPI185876	NA	United States	2009-Jan-20	A/Maryland/02/2009	Maryland Department of Health and Mental Hygiene	Centers for Disease Control and Prevention
EPI185877	HA	United States	2009-Jan-20	A/Maryland/02/2009	Maryland Department of Health and Mental Hygiene	Centers for Disease Control and Prevention
EPI185874	NA	United States	2009-Jan-01	A/Kentucky/02/2009		Centers for Disease Control and Prevention
EPI185875	HA	United States	2009-Jan-01	A/Kentucky/02/2009		Centers for Disease Control and Prevention
EPI185869	NA	United States	2009-Apr-15	A/Indiana/10/2009	Indiana State Department of Health Laboratories	Centers for Disease Control and Prevention
EPI185871	HA	United States	2009-Apr-15	A/Indiana/10/2009	Indiana State Department of Health Laboratories	Centers for Disease Control and Prevention
EPI185864	NA	United States	2009-Mar-14	A/Idaho/04/2009	State of Idaho Bureau of Laboratories	Centers for Disease Control and Prevention
EPI185866	HA	United States	2009-Mar-14	A/Idaho/04/2009	State of Idaho Bureau of Laboratories	Centers for Disease Control and Prevention
EPI185861	NA	United States	2009-Apr-20	A/Hawaii/16/2009	State of Hawaii Department of Health	Centers for Disease Control and Prevention
EPI185863	HA	United States	2009-Apr-20	A/Hawaii/16/2009	State of Hawaii Department of Health	Centers for Disease Control and Prevention
EPI185858	NA	United States	2009-Apr-19	A/Hawaii/15/2009	State of Hawaii Department of Health	Centers for Disease Control and Prevention
EPI185860	HA	United States	2009-Apr-19	A/Hawaii/15/2009	State of Hawaii Department of Health	Centers for Disease Control and Prevention
EPI185849	NA	United States	2009-Mar-30	A/Hawaii/07/2009	State of Hawaii Department of Health	Centers for Disease Control and Prevention
EPI185851	HA	United States	2009-Mar-30	A/Hawaii/07/2009	State of Hawaii Department of Health	Centers for Disease Control and Prevention
EPI185846	NA	United States	2009-Mar-30	A/Hawaii/07/2009	State of Hawaii Department of Health	Centers for Disease Control and Prevention
EPI185848	HA	United States	2009-Mar-30	A/Hawaii/07/2009	State of Hawaii Department of Health	Centers for Disease Control and Prevention
EPI185843	NA	United States	2009-Mar-28	A/Hawaii/06/2009	State of Hawaii Department of Health	Centers for Disease Control and Prevention
EPI185845	HA	United States	2009-Mar-28	A/Hawaii/06/2009	State of Hawaii Department of Health	Centers for Disease Control and Prevention
EPI185841	NA	United States	2009-Jan-30	A/Hawaii/05/2009	State of Hawaii Department of Health	Centers for Disease Control and Prevention
EPI185842	HA	United States	2009-Jan-30	A/Hawaii/05/2009	State of Hawaii Department of Health	Centers for Disease Control and Prevention
EPI185838	NA	United States	2009-Jan-06	A/Hawaii/02/2009	State of Hawaii Department of Health	Centers for Disease Control and Prevention
EPI185840	HA	United States	2009-Jan-06	A/Hawaii/02/2009	State of Hawaii Department of Health	Centers for Disease Control and Prevention
EPI185835	NA	United States	2009-Jan-21	A/Colorado/06/2009	Colorado Department of Health Lab	Centers for Disease Control and Prevention
EPI185837	HA	United States	2009-Jan-21	A/Colorado/06/2009	Colorado Department of Health Lab	Centers for Disease Control and Prevention
EPI185832	NA	United States	2009-Jan-16	A/Colorado/05/2009	Colorado Department of Health Lab	Centers for Disease Control and Prevention
EPI185834	HA	United States	2009-Jan-16	A/Colorado/05/2009	Colorado Department of Health Lab	Centers for Disease Control and Prevention
EPI185824	NA	United States	2009-Feb-27	A/Arizona/08/2009	Arizona Department of Health Services	Centers for Disease Control and Prevention
EPI185826	HA	United States	2009-Feb-27	A/Arizona/08/2009	Arizona Department of Health Services	Centers for Disease Control and Prevention
EPI185822	NA	Thailand	2008-Nov-12	A/Thailand/981/2008		Centers for Disease Control and Prevention
EPI185823	HA	Thailand	2008-Nov-12	A/Thailand/981/2008		Centers for Disease Control and Prevention
EPI185819	NA	Thailand	2008-Oct-03	A/Thailand/860/2008		Centers for Disease Control and Prevention
EPI185820	HA	Thailand	2008-Oct-03	A/Thailand/860/2008		Centers for Disease Control and Prevention
EPI185816	NA	Korea, Republic of	2008-Dec-13	A/Korea/7858/2008		Centers for Disease Control and Prevention
EPI185818	HA	Korea, Republic of	2008-Dec-13	A/Korea/7858/2008		Centers for Disease Control and Prevention
EPI185814	NA	Korea, Republic of	2008-Dec-13	A/Korea/7858/2008		Centers for Disease Control and Prevention
EPI185815	HA	Korea, Republic of	2008-Dec-13	A/Korea/7858/2008		Centers for Disease Control and Prevention
EPI185812	NA	Korea, Republic of	2008-Dec-09	A/Korea/7723/2008		Centers for Disease Control and Prevention
EPI185813	HA	Korea, Republic of	2008-Dec-09	A/Korea/7723/2008		Centers for Disease Control and Prevention
EPI185809	NA	Korea, Republic of	2008-Dec-08	A/Korea/7719/2008		Centers for Disease Control and Prevention
EPI185811	HA	Korea, Republic of	2008-Dec-08	A/Korea/7719/2008		Centers for Disease Control and Prevention
EPI185806	NA	Russian Federation	2009-Mar-30	A/St. Petersburg/92/2009	Russian Academy of Medical Sciences	Centers for Disease Control and Prevention
EPI185808	HA	Russian Federation	2009-Mar-30	A/St. Petersburg/92/2009	Russian Academy of Medical Sciences	Centers for Disease Control and Prevention
EPI185801	NA	Puerto Rico	2009-Feb-09	A/Puerto Rico/18/2009	Puerto Rico Department of Health	Centers for Disease Control and Prevention
EPI185802	HA	Puerto Rico	2009-Feb-09	A/Puerto Rico/18/2009	Puerto Rico Department of Health	Centers for Disease Control and Prevention
EPI185798	NA	Mexico	2009-Mar-11	A/Mexico/2779/2009	Laboratorio de Virus Respiratorio	Centers for Disease Control and Prevention
EPI185800	HA	Mexico	2009-Mar-11	A/Mexico/2779/2009	Laboratorio de Virus Respiratorio	Centers for Disease Control and Prevention
EPI185796	NA	Kuwait	2009-Jan-18	A/Kuwait/494/2009	U.S. Air Force School of Aerospace Medicine	Centers for Disease Control and Prevention
EPI185797	HA	Kuwait	2009-Jan-18	A/Kuwait/494/2009	U.S. Air Force School of Aerospace Medicine	Centers for Disease Control and Prevention
EPI185794	NA	Kenya	2008-Sep-23	A/Kenya/730/2008		Centers for Disease Control and Prevention
EPI185795	HA	Kenya	2008-Sep-23	A/Kenya/730/2008		Centers for Disease Control and Prevention
EPI185792	NA	Kenya	2008-Oct-21	A/Kenya/2297/2008		Centers for Disease Control and Prevention
EPI185793	HA	Kenya	2008-Oct-21	A/Kenya/2297/2008		Centers for Disease Control and Prevention
EPI185791	HA	Kenya	2008-Oct-15	A/Kenya/2282/2008		Centers for Disease Control and Prevention
EPI185790	NA	Kenya	2008-Oct-15	A/Kenya/2282/2008		Centers for Disease Control and Prevention
EPI185788	NA	Kenya	2008-Oct-03	A/Kenya/2234/2008		Centers for Disease Control and Prevention
EPI185789	HA	Kenya	2008-Oct-03	A/Kenya/2234/2008		Centers for Disease Control and Prevention
EPI185783	NA	Jamaica	2009-Apr-28	A/Jamaica/2970/2009	Caribbean Epidemiology Center	Centers for Disease Control and Prevention
EPI185785	HA	Jamaica	2009-Apr-28	A/Jamaica/2970/2009	Caribbean Epidemiology Center	Centers for Disease Control and Prevention
EPI185780	NA	Honduras	2009-May-06	A/Honduras/639/2009	Laboratorio Nacional de Virologia	Centers for Disease Control and Prevention
EPI185782	HA	Honduras	2009-May-06	A/Honduras/639/2009	Laboratorio Nacional de Virologia	Centers for Disease Control and Prevention
EPI185777	NA	Honduras	2009-May-05	A/Honduras/56/2009	Laboratorio Nacional de Virologia	Centers for Disease Control and Prevention
EPI185779	HA	Honduras	2009-May-05	A/Honduras/56/2009	Laboratorio Nacional de Virologia	Centers for Disease Control and Prevention
EPI185775	NA	Egypt	2008-Sep-28	A/Egypt/0809/2008		Centers for Disease Control and Prevention
EPI185776	HA	Egypt	2008-Sep-28	A/Egypt/0809/2008		Centers for Disease Control and Prevention
EPI185773	NA	China	2008-Dec-30	A/Tianjin-Nankai/1211/2008		Centers for Disease Control and Prevention
EPI185774	HA	China	2008-Dec-30	A/Tianjin-Nankai/1211/2008		Centers for Disease Control and Prevention
EPI185770	NA	China	2009-Mar-03	A/Tianjin-Hongqiao/141/2009	WHO Chinese National Influenza Center	Centers for Disease Control and Prevention
EPI185772	HA	China	2009-Mar-03	A/Tianjin-Hongqiao/141/2009	WHO Chinese National Influenza Center	Centers for Disease Control and Prevention
EPI185767	NA	China	2008-Nov-04	A/Sichuan-Qingyang/1396/2008		Centers for Disease Control and Prevention
EPI185769	HA	China	2008-Nov-04	A/Sichuan-Qingyang/1396/2008		Centers for Disease Control and Prevention
EPI185764	NA	China	2009-Mar-12	A/Shanghai-Nanhui/190/2009	WHO Chinese National Influenza Center	Centers for Disease Control and Prevention
EPI185766	HA	China	2009-Mar-12	A/Shanghai-Nanhui/190/2009	WHO Chinese National Influenza Center	Centers for Disease Control and Prevention
EPI185761	NA	China	2009-Feb-22	A/Shanghai-Nanhui/146/2009	WHO Chinese National Influenza Center	Centers for Disease Control and Prevention
EPI185763	HA	China	2009-Feb-22	A/Shanghai-Nanhui/146/2009	WHO Chinese National Influenza Center	Centers for Disease Control and Prevention
EPI185758	NA	China	2008-Dec-04	A/Liaoning-Tiedong/14/2008		Centers for Disease Control and Prevention
EPI185760	HA	China	2008-Dec-04	A/Liaoning-Tiedong/14/2008		Centers for Disease Control and Prevention
EPI185755	NA	China	2009-Mar-12	A/Jiangsu-Quanshan/114/2009	WHO Chinese National Influenza Center	Centers for Disease Control and Prevention
EPI185757	HA	China	2009-Mar-12	A/Jiangsu-Quanshan/114/2009	WHO Chinese National Influenza Center	Centers for Disease Control and Prevention
EPI185752	NA	China	2009-Jan-06	A/Hong Kong/40/2009	Government Virus Unit	Centers for Disease Control and Prevention
EPI185754	HA	China	2009-Jan-06	A/Hong Kong/40/2009	Government Virus Unit	Centers for Disease Control and Prevention
EPI185748	NA	China	2009-Apr-05	A/Hong Kong/2008/2009	Government Virus Unit	Centers for Disease Control and Prevention
EPI185750	HA	China	2009-Apr-05	A/Hong Kong/2008/2009	Government Virus Unit	Centers for Disease Control and Prevention
EPI185742	NA	China	2009-Apr-07	A/Hong Kong/2000/2009	Government Virus Unit	Centers for Disease Control and Prevention
EPI185744	HA	China	2009-Apr-07	A/Hong Kong/2000/2009	Government Virus Unit	Centers for Disease Control and Prevention
EPI185739	NA	China	2009-Apr-07	A/Hong Kong/1999/2009	Government Virus Unit	Centers for Disease Control and Prevention
EPI185741	HA	China	2009-Apr-07	A/Hong Kong/1999/2009	Government Virus Unit	Centers for Disease Control and Prevention
EPI185733	NA	China	2009-Feb-10	A/Heilongjiang-Xiangfang/163/2009	WHO Chinese National Influenza Center	Centers for Disease Control and Prevention
EPI185735	HA	China	2009-Feb-10	A/Heilongjiang-Xiangfang/163/2009	WHO Chinese National Influenza Center	Centers for Disease Control and Prevention
EPI185730	NA	China	2009-Feb-01	A/Heilongjiang-Nangang/134/2009	WHO Chinese National Influenza Center	Centers for Disease Control and Prevention
EPI185732	HA	China	2009-Feb-01	A/Heilongjiang-Nangang/134/2009	WHO Chinese National Influenza Center	Centers for Disease Control and Prevention
EPI185727	NA	China	2009-Mar-03	A/Fujian-Tongan/142/2009	WHO Chinese National Influenza Center	Centers for Disease Control and Prevention
EPI185729	HA	China	2009-Mar-03	A/Fujian-Tongan/142/2009	WHO Chinese National Influenza Center	Centers for Disease Control and Prevention
EPI185724	NA	China	2008-Nov-26	A/Fujian-Siming/1242/2008		Centers for Disease Control and Prevention
EPI185726	HA	China	2008-Nov-26	A/Fujian-Siming/1242/2008		Centers for Disease Control and Prevention
EPI185721	NA	China	2009-Feb-10	A/Beijng-Xicheng/1108/2009	WHO Chinese National Influenza Center	Centers for Disease Control and Prevention
EPI185723	HA	China	2009-Feb-10	A/Beijng-Xicheng/1108/2009	WHO Chinese National Influenza Center	Centers for Disease Control and Prevention
EPI185719	NA	Canada	2009-Jan-05	A/Saskatchewan/RV0101/2009	National Microbiology Laboratory, Health Canada	Centers for Disease Control and Prevention
EPI185720	HA	Canada	2009-Jan-05	A/Saskatchewan/RV0101/2009	National Microbiology Laboratory, Health Canada	Centers for Disease Control and Prevention
EPI185716	NA	Canada	2009-Mar-03	A/Quebec/RV1069/2009	National Microbiology Laboratory, Health Canada	Centers for Disease Control and Prevention
EPI185718	HA	Canada	2009-Mar-03	A/Quebec/RV1069/2009	National Microbiology Laboratory, Health Canada	Centers for Disease Control and Prevention
EPI185713	NA	Canada	2009-Mar-03	A/Quebec/RV1069/2009	National Microbiology Laboratory, Health Canada	Centers for Disease Control and Prevention
EPI185715	HA	Canada	2009-Mar-03	A/Quebec/RV1069/2009	National Microbiology Laboratory, Health Canada	Centers for Disease Control and Prevention
EPI185710	NA	Canada	2009-Feb-11	A/Quebec/RV0899/2009	National Microbiology Laboratory, Health Canada	Centers for Disease Control and Prevention
EPI185712	HA	Canada	2009-Feb-11	A/Quebec/RV0899/2009	National Microbiology Laboratory, Health Canada	Centers for Disease Control and Prevention
EPI185708	NA	Canada	2009-Jan-23	A/Quebec/RV0623/2009	National Microbiology Laboratory, Health Canada	Centers for Disease Control and Prevention
EPI185709	HA	Canada	2009-Jan-23	A/Quebec/RV0623/2009	National Microbiology Laboratory, Health Canada	Centers for Disease Control and Prevention
EPI185705	NA	Canada	2009-Mar-15	A/British Columbia/RV1223/2009	National Microbiology Laboratory, Health Canada	Centers for Disease Control and Prevention
EPI185707	HA	Canada	2009-Mar-15	A/British Columbia/RV1223/2009	National Microbiology Laboratory, Health Canada	Centers for Disease Control and Prevention
EPI185702	NA	Canada	2009-Mar-15	A/British Columbia/RV1222/2009	National Microbiology Laboratory, Health Canada	Centers for Disease Control and Prevention
EPI185704	HA	Canada	2009-Mar-15	A/British Columbia/RV1222/2009	National Microbiology Laboratory, Health Canada	Centers for Disease Control and Prevention
EPI185700	NA	Bangladesh	2008-Jul-02	A/Bangladesh/9890/2008		Centers for Disease Control and Prevention
EPI185701	HA	Bangladesh	2008-Jul-02	A/Bangladesh/9890/2008		Centers for Disease Control and Prevention
EPI185697	NA	Bangladesh	2008-Jul-09	A/Bangladesh/3017/2008		Centers for Disease Control and Prevention
EPI185699	HA	Bangladesh	2008-Jul-09	A/Bangladesh/3017/2008		Centers for Disease Control and Prevention
EPI185159	HA	Australia	2009-Apr-07	A/Perth/15/2009	Pathwest QE II Medical Centre	WHO Collaborating Centre for Reference and Research on Influenza
EPI185160	NA	Australia	2009-Apr-07	A/Perth/15/2009	Pathwest QE II Medical Centre	WHO Collaborating Centre for Reference and Research on Influenza
EPI185157	HA	Australia	2009-Apr-07	A/Perth/16/2009	Pathwest QE II Medical Centre	WHO Collaborating Centre for Reference and Research on Influenza
EPI185158	NA	Australia	2009-Apr-07	A/Perth/16/2009	Pathwest QE II Medical Centre	WHO Collaborating Centre for Reference and Research on Influenza
EPI182941	HA	Australia	2009-Apr-07	A/Perth/16/2009	Pathwest QE II Medical Centre	WHO Collaborating Centre for Reference and Research on Influenza	Deng,Y-M; Iannello,P; Erneste,J; Komadina,N.
EPI182942	NA	Australia	2009-Apr-07	A/Perth/16/2009	Pathwest QE II Medical Centre	WHO Collaborating Centre for Reference and Research on Influenza	Deng,Y-M; Iannello,P; Erneste,J; Komadina,N.
EPI182939	HA	Philippines	2009-Mar-05	A/Philippines/16/2009	Research Institute of Tropical Medicine	WHO Collaborating Centre for Reference and Research on Influenza
EPI182940	NA	Philippines	2009-Mar-05	A/Philippines/16/2009	Research Institute of Tropical Medicine	WHO Collaborating Centre for Reference and Research on Influenza
EPI182937	HA	Philippines	2009-Mar-05	A/Philippines/5/2009	Research Institute of Tropical Medicine	WHO Collaborating Centre for Reference and Research on Influenza
EPI182938	NA	Philippines	2009-Mar-05	A/Philippines/5/2009	Research Institute of Tropical Medicine	WHO Collaborating Centre for Reference and Research on Influenza
EPI176481	HA	Australia	2009-Jan-25	A/Victoria/502/2009	Monash Medical Centre	WHO Collaborating Centre for Reference and Research on Influenza
EPI186303	NA	Australia	2009-Jan-25	A/Victoria/502/2009	Monash Medical Centre	WHO Collaborating Centre for Reference and Research on Influenza
EPI175343	NA	United States	2008-Dec-25	A/Wisconsin/23/2008		Centers for Disease Control and Prevention
EPI175344	HA	United States	2008-Dec-25	A/Wisconsin/23/2008		Centers for Disease Control and Prevention
EPI175304	NA	Thailand	2008-Nov-03	A/Thailand/998/2008		Centers for Disease Control and Prevention
EPI175305	HA	Thailand	2008-Nov-03	A/Thailand/998/2008		Centers for Disease Control and Prevention
EPI175302	HA	Thailand	2008-Nov-03	A/Thailand/947/2008		Centers for Disease Control and Prevention
EPI185821	NA	Thailand	2008-Nov-03	A/Thailand/947/2008		Centers for Disease Control and Prevention
EPI175299	NA	Thailand	2008-Nov-06	A/Thailand/944/2008		Centers for Disease Control and Prevention
EPI175300	HA	Thailand	2008-Nov-06	A/Thailand/944/2008		Centers for Disease Control and Prevention
EPI175294	NA	United States	2008-Dec-26	A/Texas/39/2008		Centers for Disease Control and Prevention
EPI175295	HA	United States	2008-Dec-26	A/Texas/39/2008		Centers for Disease Control and Prevention
EPI175273	NA	Singapore	2008-Jun-25	A/Singapore/29/2008		Centers for Disease Control and Prevention
EPI175274	HA	Singapore	2008-Jun-25	A/Singapore/29/2008		Centers for Disease Control and Prevention
EPI175267	NA	China	2008-Nov-04	A/Sichuan/Qingyang1396/2008		Centers for Disease Control and Prevention
EPI175268	HA	China	2008-Nov-04	A/Sichuan/Qingyang1396/2008		Centers for Disease Control and Prevention
EPI175261	NA	United States	2008-Dec-11	A/Pennsylvania/13/2008		Centers for Disease Control and Prevention
EPI175262	HA	United States	2008-Dec-11	A/Pennsylvania/13/2008		Centers for Disease Control and Prevention
EPI175251	NA	United States	2008-Dec-15	A/North Dakota/02/2008		Centers for Disease Control and Prevention
EPI175252	HA	United States	2008-Dec-15	A/North Dakota/02/2008		Centers for Disease Control and Prevention
EPI175225	NA	United States	2008-Dec-28	A/Minnesota/36/2008		Centers for Disease Control and Prevention
EPI175226	HA	United States	2008-Dec-28	A/Minnesota/36/2008		Centers for Disease Control and Prevention
EPI175210	NA	United States	2008-Dec-12	A/Massachusetts/13/2008		Centers for Disease Control and Prevention
EPI175211	HA	United States	2008-Dec-12	A/Massachusetts/13/2008		Centers for Disease Control and Prevention
EPI175205	NA	United States	2008-Dec-05	A/Maryland/10/2008		Centers for Disease Control and Prevention
EPI175206	HA	United States	2008-Dec-05	A/Maryland/10/2008		Centers for Disease Control and Prevention
EPI175186	NA	Kenya	2008-Jul-24	A/Kenya/1544/2008		Centers for Disease Control and Prevention
EPI175187	HA	Kenya	2008-Jul-24	A/Kenya/1544/2008		Centers for Disease Control and Prevention
EPI175153	NA	China	2008-Oct-08	A/Hong Kong/3134/2008		Centers for Disease Control and Prevention
EPI175154	HA	China	2008-Oct-08	A/Hong Kong/3134/2008		Centers for Disease Control and Prevention
EPI175150	NA	China	2008-Sep-16	A/Hong Kong/3049/2008		Centers for Disease Control and Prevention
EPI175151	HA	China	2008-Sep-16	A/Hong Kong/3049/2008		Centers for Disease Control and Prevention
EPI175120	HA	United States	2008-Dec-24	A/Colorado/15/2008		Centers for Disease Control and Prevention
EPI194005	NA	United States	2008-Dec-24	A/Colorado/15/2008		Centers for Disease Control and Prevention
EPI175118	NA	United States	2008-Dec-17	A/Colorado/12/2008		Centers for Disease Control and Prevention
EPI175119	HA	United States	2008-Dec-17	A/Colorado/12/2008		Centers for Disease Control and Prevention
EPI175110	NA	United States	2008-Dec-20	A/California/10/2008		Centers for Disease Control and Prevention
EPI175111	HA	United States	2008-Dec-20	A/California/10/2008		Centers for Disease Control and Prevention
EPI173254	HA	Australia	2009-Jan-12	A/Victoria/500/2009	Monash Medical Centre	WHO Collaborating Centre for Reference and Research on Influenza
EPI173255	NA	Australia	2009-Jan-12	A/Victoria/500/2009	Monash Medical Centre	WHO Collaborating Centre for Reference and Research on Influenza
EPI173242	HA	Singapore	2008-Nov-25	A/Singapore/619/2008	Singapore General Hospital	WHO Collaborating Centre for Reference and Research on Influenza
EPI173243	NA	Singapore	2008-Nov-25	A/Singapore/619/2008	Singapore General Hospital	WHO Collaborating Centre for Reference and Research on Influenza
EPI173240	HA	Philippines	2008-Nov-26	A/Philippines/3803/2008	Research Institute of Tropical Medicine	WHO Collaborating Centre for Reference and Research on Influenza
EPI173241	NA	Philippines	2008-Nov-26	A/Philippines/3803/2008	Research Institute of Tropical Medicine	WHO Collaborating Centre for Reference and Research on Influenza
EPI172450	HA	Taiwan	2008-Nov-08	A/Taiwan/612/2008		Centers for Disease Control and Prevention
EPI172451	NA	Taiwan	2008-Nov-08	A/Taiwan/612/2008		Centers for Disease Control and Prevention
EPI172448	HA	Taiwan	2008-Oct-25	A/Taiwan/611/2008		Centers for Disease Control and Prevention
EPI172449	NA	Taiwan	2008-Oct-25	A/Taiwan/611/2008		Centers for Disease Control and Prevention
EPI172446	HA	Taiwan	2008-Aug-21	A/Taiwan/471/2008		Centers for Disease Control and Prevention
EPI172447	NA	Taiwan	2008-Aug-21	A/Taiwan/471/2008		Centers for Disease Control and Prevention
EPI172444	HA	United States	2008-Dec-09	A/Montana/02/2008		Centers for Disease Control and Prevention
EPI172445	NA	United States	2008-Dec-09	A/Montana/02/2008		Centers for Disease Control and Prevention
EPI172442	HA	Guam	2008-Oct-27	A/Guam/7124/2008		Centers for Disease Control and Prevention
EPI172443	NA	Guam	2008-Oct-27	A/Guam/7124/2008		Centers for Disease Control and Prevention
EPI172440	HA	Vietnam	2008-Jun-10	A/Vietnam/214/2008		Centers for Disease Control and Prevention
EPI172441	NA	Vietnam	2008-Jun-10	A/Vietnam/214/2008		Centers for Disease Control and Prevention
EPI172438	HA	United States	2008-Jan-01	A/Colorado/05/2008		Centers for Disease Control and Prevention
EPI172439	NA	United States	2008-Jan-01	A/Colorado/05/2008		Centers for Disease Control and Prevention
EPI172436	HA	United States	2008-Oct-29	A/Colorado/04/2008		Centers for Disease Control and Prevention
EPI172437	NA	United States	2008-Oct-29	A/Colorado/04/2008		Centers for Disease Control and Prevention
EPI172434	HA	United States	2008-Dec-03	A/Wisconsin/18/2008		Centers for Disease Control and Prevention
EPI172435	NA	United States	2008-Dec-03	A/Wisconsin/18/2008		Centers for Disease Control and Prevention
EPI172432	HA	Costa Rica	2008-Jun-19	A/Costa Rica/7172/2008		Centers for Disease Control and Prevention
EPI172433	NA	Costa Rica	2008-Jun-19	A/Costa Rica/7172/2008		Centers for Disease Control and Prevention
EPI172430	HA	United States	2008-Nov-10	A/Hawaii/47/2008		Centers for Disease Control and Prevention
EPI172431	NA	United States	2008-Nov-10	A/Hawaii/47/2008		Centers for Disease Control and Prevention
EPI172428	HA	New Zealand	2008-Aug-22	A/Christchurch/19/2008		Centers for Disease Control and Prevention
EPI172429	NA	New Zealand	2008-Aug-22	A/Christchurch/19/2008		Centers for Disease Control and Prevention
EPI172426	HA	New Zealand	2008-Aug-05	A/Christchurch/05/2008		Centers for Disease Control and Prevention
EPI172427	NA	New Zealand	2008-Aug-05	A/Christchurch/05/2008		Centers for Disease Control and Prevention
EPI172424	HA	Kenya	2008-Jul-29	A/Kenya/1431/2008		Centers for Disease Control and Prevention
EPI172425	NA	Kenya	2008-Jul-29	A/Kenya/1431/2008		Centers for Disease Control and Prevention
EPI172422	HA	Kenya	2008-Aug-05	A/Kenya/1589/2008		Centers for Disease Control and Prevention
EPI172423	NA	Kenya	2008-Aug-05	A/Kenya/1589/2008		Centers for Disease Control and Prevention
EPI172420	HA	Kenya	2008-Aug-07	A/Kenya/1599/2008		Centers for Disease Control and Prevention
EPI172421	NA	Kenya	2008-Aug-07	A/Kenya/1599/2008		Centers for Disease Control and Prevention
EPI172418	HA	United States	2008-Dec-08	A/Washington/09/2008		Centers for Disease Control and Prevention
EPI172419	NA	United States	2008-Dec-08	A/Washington/09/2008		Centers for Disease Control and Prevention
EPI172416	HA	United States	2008-Oct-29	A/Massachusetts/06/2008		Centers for Disease Control and Prevention
EPI172417	NA	United States	2008-Oct-29	A/Massachusetts/06/2008		Centers for Disease Control and Prevention
EPI172414	HA	United States	2008-Oct-07	A/Idaho/17/2008		Centers for Disease Control and Prevention
EPI172415	NA	United States	2008-Oct-07	A/Idaho/17/2008		Centers for Disease Control and Prevention
EPI172413	HA	Japan	2008-Apr-03	A/TOYAMA/123/2008		Centers for Disease Control and Prevention
EPI175312	NA	Japan	2008-Apr-03	A/TOYAMA/123/2008		Centers for Disease Control and Prevention
EPI172412	HA	United States	2008-Feb-26	A/Missouri/05/2008		Centers for Disease Control and Prevention
EPI172775	NA	United States	2008-Feb-26	A/Missouri/05/2008		Centers for Disease Control and Prevention
EPI171405	HA	United States	2008-Oct-29	A/Massachusetts/06/2008		Centers for Disease Control and Prevention
EPI172453	NA	United States	2008-Oct-29	A/Massachusetts/06/2008		Centers for Disease Control and Prevention
EPI171403	HA	United States	2008-Feb-26	A/Missouri/05/2008		Centers for Disease Control and Prevention
EPI172409	NA	United States	2008-Feb-26	A/Missouri/05/2008		Centers for Disease Control and Prevention
EPI169253	NA	United States	2008-Jul-31	A/Wisconsin/13/2008		Centers for Disease Control and Prevention
EPI169254	HA	United States	2008-Jul-31	A/Wisconsin/13/2008		Centers for Disease Control and Prevention
EPI169251	NA	United States	2008-Sep-20	A/New York/33/2008		Centers for Disease Control and Prevention
EPI169252	HA	United States	2008-Sep-20	A/New York/33/2008		Centers for Disease Control and Prevention
EPI169248	NA	United States	2008-Feb-26	A/Missouri/05/2008		Centers for Disease Control and Prevention
EPI169249	HA	United States	2008-Feb-26	A/Missouri/05/2008		Centers for Disease Control and Prevention
EPI169246	NA	United States	2008-Feb-19	A/Illinois/14/2008		Centers for Disease Control and Prevention
EPI169247	HA	United States	2008-Feb-19	A/Illinois/14/2008		Centers for Disease Control and Prevention
EPI168636	HA	Kenya	2008-Aug-06	A/Kenya/1598/2008		Centers for Disease Control and Prevention
EPI172454	NA	Kenya	2008-Aug-06	A/Kenya/1598/2008		Centers for Disease Control and Prevention
EPI168634	NA	United States	2008-Aug-28	A/Ohio/14/2008		Centers for Disease Control and Prevention
EPI168635	HA	United States	2008-Aug-28	A/Ohio/14/2008		Centers for Disease Control and Prevention
EPI168632	NA	United States	2008-Aug-05	A/Texas/19/2008		Centers for Disease Control and Prevention
EPI168633	HA	United States	2008-Aug-05	A/Texas/19/2008		Centers for Disease Control and Prevention
EPI168630	NA	United States	2008-Aug-05	A/Texas/13/2008		Centers for Disease Control and Prevention
EPI168631	HA	United States	2008-Aug-05	A/Texas/13/2008		Centers for Disease Control and Prevention
EPI168626	NA	United States	2008-Sep-09	A/California/08/2008		Centers for Disease Control and Prevention
EPI168627	HA	United States	2008-Sep-09	A/California/08/2008		Centers for Disease Control and Prevention
EPI168624	NA	United States	2008-Sep-13	A/Kentucky/01/2008		Centers for Disease Control and Prevention
EPI168625	HA	United States	2008-Sep-13	A/Kentucky/01/2008		Centers for Disease Control and Prevention
EPI168622	NA	Kenya	2008-Jun-27	A/Kenya/1436/2008		Centers for Disease Control and Prevention
EPI168623	HA	Kenya	2008-Jun-27	A/Kenya/1436/2008		Centers for Disease Control and Prevention
EPI168616	NA	United States	2008-Aug-09	A/Alaska/04/2008		Centers for Disease Control and Prevention
EPI168617	HA	United States	2008-Aug-09	A/Alaska/04/2008		Centers for Disease Control and Prevention
EPI168610	NA	Singapore	2008-May-02	A/Singapore/21/2008		Centers for Disease Control and Prevention
EPI168611	HA	Singapore	2008-May-02	A/Singapore/21/2008		Centers for Disease Control and Prevention
EPI168608	NA	New Zealand	2008-Jul-11	A/Guatemala/680/2008		Centers for Disease Control and Prevention
EPI168609	HA	New Zealand	2008-Jul-11	A/Guatemala/680/2008		Centers for Disease Control and Prevention
EPI168606	NA	New Zealand	2008-Jul-09	A/Wellington/31/2008		Centers for Disease Control and Prevention
EPI168607	HA	New Zealand	2008-Jul-09	A/Wellington/31/2008		Centers for Disease Control and Prevention
EPI168604	NA	New Zealand	2008-Jul-03	A/Wellington/40/2008		Centers for Disease Control and Prevention
EPI168605	HA	New Zealand	2008-Jul-03	A/Wellington/40/2008		Centers for Disease Control and Prevention
EPI168600	NA	New Zealand	2008-Jun-18	A/Waikato/17/2008		Centers for Disease Control and Prevention
EPI168601	HA	New Zealand	2008-Jun-18	A/Waikato/17/2008		Centers for Disease Control and Prevention
EPI168598	NA	Japan	2008-Jun-11	A/Waikato/16/2008		Centers for Disease Control and Prevention
EPI168599	HA	Japan	2008-Jun-11	A/Waikato/16/2008		Centers for Disease Control and Prevention
EPI168597	HA	New Zealand	2008-Jun-03	A/Wellington/06/2008		Centers for Disease Control and Prevention
EPI168596	NA	New Zealand	2008-Jun-03	A/Wellington/06/2008		Centers for Disease Control and Prevention
EPI168592	NA	India	2008-Mar-31	A/India/7881/2008		Centers for Disease Control and Prevention
EPI168593	HA	India	2008-Mar-31	A/India/7881/2008		Centers for Disease Control and Prevention
EPI168590	NA	United States	2008-Apr-10	A/Hawaii/18/2008		Centers for Disease Control and Prevention
EPI168591	HA	United States	2008-Apr-10	A/Hawaii/18/2008		Centers for Disease Control and Prevention
EPI168588	NA	United States	2008-Feb-18	A/Texas/12/2008		Centers for Disease Control and Prevention
EPI168589	HA	United States	2008-Feb-18	A/Texas/12/2008		Centers for Disease Control and Prevention
EPI168586	NA	China	2008-Jul-26	A/Hong Kong/1868/2008		Centers for Disease Control and Prevention
EPI168587	HA	China	2008-Jul-26	A/Hong Kong/1868/2008		Centers for Disease Control and Prevention
EPI168581	NA	Korea, Republic of	2008-May-13	A/Incheon/4274/2008		Centers for Disease Control and Prevention
EPI168582	HA	Korea, Republic of	2008-May-13	A/Incheon/4274/2008		Centers for Disease Control and Prevention
EPI168579	NA	Korea, Republic of	2008-May-10	A/Seoul/4295/2008		Centers for Disease Control and Prevention
EPI168580	HA	Korea, Republic of	2008-May-10	A/Seoul/4295/2008		Centers for Disease Control and Prevention
EPI168577	NA	Korea, Republic of	2008-Apr-10	A/Daegu/4165/2008		Centers for Disease Control and Prevention
EPI168578	HA	Korea, Republic of	2008-Apr-10	A/Daegu/4165/2008		Centers for Disease Control and Prevention
EPI168575	NA	Korea, Republic of	2008-Apr-12	A/Chungbuk/4137/2008		Centers for Disease Control and Prevention
EPI168576	HA	Korea, Republic of	2008-Apr-12	A/Chungbuk/4137/2008		Centers for Disease Control and Prevention
EPI168572	NA	Russian Federation	2008-May-26	A/Moscow/118/2008		Centers for Disease Control and Prevention
EPI168573	HA	Russian Federation	2008-May-26	A/Moscow/118/2008		Centers for Disease Control and Prevention
EPI168566	NA	Vietnam	2007-Dec-07	A/Vietnam/521/2007		Centers for Disease Control and Prevention
EPI168567	HA	Vietnam	2007-Dec-07	A/Vietnam/521/2007		Centers for Disease Control and Prevention
EPI168564	NA	United States	2008-Feb-19	A/Illinois/14/2008		Centers for Disease Control and Prevention
EPI168565	HA	United States	2008-Feb-19	A/Illinois/14/2008		Centers for Disease Control and Prevention
EPI163240	NA	United States	2008-Mar-21	A/Tennessee/04/2008		Centers for Disease Control and Prevention
EPI163241	HA	United States	2008-Mar-21	A/Tennessee/04/2008		Centers for Disease Control and Prevention
EPI163236	NA	Singapore	2008-May-15	A/Singapore/22/2008		Centers for Disease Control and Prevention
EPI163237	HA	Singapore	2008-May-15	A/Singapore/22/2008		Centers for Disease Control and Prevention
EPI163232	NA	United States	2008-Mar-06	A/New York/29/2008		Centers for Disease Control and Prevention
EPI163233	HA	United States	2008-Mar-06	A/New York/29/2008		Centers for Disease Control and Prevention
EPI163230	NA	United States	2008-May-13	A/New York/28/2008		Centers for Disease Control and Prevention
EPI163231	HA	United States	2008-May-13	A/New York/28/2008		Centers for Disease Control and Prevention
EPI163228	NA	Honduras	2007-Nov-18	A/Honduras/1038/2007		Centers for Disease Control and Prevention
EPI163229	HA	Honduras	2007-Nov-18	A/Honduras/1038/2007		Centers for Disease Control and Prevention
EPI163145	HA	United States	2008-May-10	A/New Mexico/02/2008		Centers for Disease Control and Prevention
EPI163146	NA	United States	2008-May-10	A/New Mexico/02/2008		Centers for Disease Control and Prevention
EPI163143	HA	United States	2008-Apr-07	A/Minnesota/16/2008		Centers for Disease Control and Prevention
EPI163144	NA	United States	2008-Apr-07	A/Minnesota/16/2008		Centers for Disease Control and Prevention
EPI163141	HA	United States	2008-Apr-01	A/Michigan/01/2008		Centers for Disease Control and Prevention
EPI163142	NA	United States	2008-Apr-01	A/Michigan/01/2008		Centers for Disease Control and Prevention
EPI163137	HA	Thailand	2008-Mar-21	A/Thailand/419/2008		Centers for Disease Control and Prevention
EPI163138	NA	Thailand	2008-Mar-21	A/Thailand/419/2008		Centers for Disease Control and Prevention
EPI163135	HA	Thailand	2008-Feb-26	A/Thailand/356/2008		Centers for Disease Control and Prevention
EPI163136	NA	Thailand	2008-Feb-26	A/Thailand/356/2008		Centers for Disease Control and Prevention
EPI163130	HA	Guatemala	2008-May-19	A/Guatemala/494/2008		Centers for Disease Control and Prevention
EPI163131	NA	Guatemala	2008-May-19	A/Guatemala/494/2008		Centers for Disease Control and Prevention
EPI163128	HA	China	2008-Apr-14	A/Tianjin/Jinnan173/2008		Centers for Disease Control and Prevention
EPI163129	NA	China	2008-Apr-14	A/Tianjin/Jinnan173/2008		Centers for Disease Control and Prevention
EPI163124	HA	China	2008-Apr-01	A/Tianjin/Hongqiao148/2008		Centers for Disease Control and Prevention
EPI163125	NA	China	2008-Apr-01	A/Tianjin/Hongqiao148/2008		Centers for Disease Control and Prevention
EPI163122	NA	China	2008-Jan-15	A/Jiangsu/Beitang18/2008		Centers for Disease Control and Prevention
EPI163121	HA	China	2008-Jan-15	A/Jiangsu/Beitang18/2008		Centers for Disease Control and Prevention
EPI162990	HA	Australia	2008-Jun-23	A/Brisbane/24/2008	Queensland Health Scientific Services	WHO Collaborating Centre for Reference and Research on Influenza
EPI162991	NA	Australia	2008-Jun-23	A/Brisbane/24/2008	Queensland Health Scientific Services	WHO Collaborating Centre for Reference and Research on Influenza
EPI162986	HA	Australia	2008-Jul-05	A/Victoria/500/2008	Monash Medical Centre	WHO Collaborating Centre for Reference and Research on Influenza
EPI162987	NA	Australia	2008-Jul-05	A/Victoria/500/2008	Monash Medical Centre	WHO Collaborating Centre for Reference and Research on Influenza
EPI162977	HA	New Zealand	2008-Jan-01	A/Wellington/2/2008	Institute of Environmental Science and Research	WHO Collaborating Centre for Reference and Research on Influenza
EPI162978	NA	New Zealand	2008-Jan-01	A/Wellington/2/2008	Institute of Environmental Science and Research	WHO Collaborating Centre for Reference and Research on Influenza
EPI162973	HA	Australia	2008-Mar-27	A/Perth/4/2008	Pathwest QE II Medical Centre	WHO Collaborating Centre for Reference and Research on Influenza
EPI162974	NA	Australia	2008-Mar-27	A/Perth/4/2008	Pathwest QE II Medical Centre	WHO Collaborating Centre for Reference and Research on Influenza
EPI162971	HA	Singapore	2008-Feb-05	A/Singapore/215/2008		WHO Collaborating Centre for Reference and Research on Influenza
EPI162972	NA	Singapore	2008-Feb-05	A/Singapore/215/2008		WHO Collaborating Centre for Reference and Research on Influenza
EPI162963	HA	Australia	2008-Jan-01	A/Brisbane/2/2008	Queensland Health Scientific Services	WHO Collaborating Centre for Reference and Research on Influenza
EPI162964	NA	Australia	2008-Jan-01	A/Brisbane/2/2008	Queensland Health Scientific Services	WHO Collaborating Centre for Reference and Research on Influenza
EPI162961	HA	Australia	2008-Feb-24	A/Brisbane/10/2008	Queensland Health Scientific Services	WHO Collaborating Centre for Reference and Research on Influenza
EPI162962	NA	Australia	2008-Feb-24	A/Brisbane/10/2008	Queensland Health Scientific Services	WHO Collaborating Centre for Reference and Research on Influenza
EPI162502	HA	United States	2007-Oct-09	A/Florida/04/2007		Centers for Disease Control and Prevention
EPI162503	NA	United States	2007-Oct-09	A/Florida/04/2007		Centers for Disease Control and Prevention
EPI162322	NA	Venezuela, Bolivarian Republic of	2007-Sep-04	A/Venezuela/9602/2007		Centers for Disease Control and Prevention
EPI162323	HA	Venezuela, Bolivarian Republic of	2007-Sep-04	A/Venezuela/9602/2007		Centers for Disease Control and Prevention
EPI162320	NA	Venezuela, Bolivarian Republic of	2007-Aug-13	A/Venezuela/8241/2007		Centers for Disease Control and Prevention
EPI162321	HA	Venezuela, Bolivarian Republic of	2007-Aug-13	A/Venezuela/8241/2007		Centers for Disease Control and Prevention
EPI162211	NA	Russian Federation	2008-Apr-21	A/Khabarovsk/10/2008		Centers for Disease Control and Prevention
EPI162212	HA	Russian Federation	2008-Apr-21	A/Khabarovsk/10/2008		Centers for Disease Control and Prevention
EPI162181	NA	Australia	2007-Jan-01	A/Brisbane/10/07		Centers for Disease Control and Prevention
EPI162182	HA	Australia	2007-Jan-01	A/Brisbane/10/07		Centers for Disease Control and Prevention
EPI162183	NA	Australia	2007-Jan-01	A/Brisbane/10/07		Centers for Disease Control and Prevention
EPI162184	HA	Australia	2007-Jan-01	A/Brisbane/10/07		Centers for Disease Control and Prevention
EPI162185	NA	Australia	2007-Jan-01	A/Brisbane/10/07		Centers for Disease Control and Prevention
EPI162186	HA	Australia	2007-Jan-01	A/Brisbane/10/07		Centers for Disease Control and Prevention
EPI162187	NA	Australia	2007-Jan-01	A/Brisbane/10/07		Centers for Disease Control and Prevention
EPI162188	HA	Australia	2007-Jan-01	A/Brisbane/10/07		Centers for Disease Control and Prevention
EPI162189	NA	Australia	2007-Jan-01	A/Brisbane/10/07		Centers for Disease Control and Prevention
EPI162190	HA	Australia	2007-Jan-01	A/Brisbane/10/07		Centers for Disease Control and Prevention
EPI162165	NA	Nicaragua	2007-Jun-13	A/Managua/68.01/2007		Centers for Disease Control and Prevention
EPI162166	HA	Nicaragua	2007-Jun-13	A/Managua/68.01/2007		Centers for Disease Control and Prevention
EPI162162	NA	Nicaragua	2007-Jan-01	A/Managua/4130.01/2007		Centers for Disease Control and Prevention
EPI162163	HA	Nicaragua	2007-Jan-01	A/Managua/4130.01/2007		Centers for Disease Control and Prevention
EPI162160	HA	Nicaragua	2007-Jun-08	A/Managua/3012.01/2007		Centers for Disease Control and Prevention
EPI162159	NA	Nicaragua	2007-Jun-08	A/Managua/3012.01/2007		Centers for Disease Control and Prevention
EPI162137	HA	Mongolia	2008-Feb-13	A/Ulaanbaatar/1600/2008		Centers for Disease Control and Prevention
EPI163134	HA	Mongolia	2008-Feb-13	A/Ulaanbaatar/1600/2008		Centers for Disease Control and Prevention
EPI233311	NA	Mongolia	2008-Feb-13	A/Ulaanbaatar/1600/2008		Centers for Disease Control and Prevention
EPI162133	NA	Mongolia	2008-Jan-22	A/Ulaanbaatar/0598/08		Centers for Disease Control and Prevention
EPI162134	HA	Mongolia	2008-Jan-22	A/Ulaanbaatar/0598/08		Centers for Disease Control and Prevention
EPI162131	NA	Mongolia	2008-Jan-21	A/Sainshand/0643/2008		Centers for Disease Control and Prevention
EPI162132	HA	Mongolia	2008-Jan-21	A/Sainshand/0643/2008		Centers for Disease Control and Prevention
EPI162129	NA	Mexico	2008-Jan-17	A/Mexico/499/2008		Centers for Disease Control and Prevention
EPI162130	HA	Mexico	2008-Jan-17	A/Mexico/499/2008		Centers for Disease Control and Prevention
EPI162105	NA	Kuwait	2008-Feb-01	A/Kuwait/1148/2008		Centers for Disease Control and Prevention
EPI162106	HA	Kuwait	2008-Feb-01	A/Kuwait/1148/2008		Centers for Disease Control and Prevention
EPI161951	NA	China	2008-Jan-13	A/Xinjing/Tulufan540/2008		Centers for Disease Control and Prevention
EPI161952	HA	China	2008-Jan-13	A/Xinjing/Tulufan540/2008		Centers for Disease Control and Prevention
EPI161945	NA	China	2008-Jan-06	A/Tianjin/Hedong112/2008		Centers for Disease Control and Prevention
EPI161946	HA	China	2008-Jan-06	A/Tianjin/Hedong112/2008		Centers for Disease Control and Prevention
EPI161923	NA	China	2008-Jan-25	A/Hong Kong/97/2008		Centers for Disease Control and Prevention
EPI161924	HA	China	2008-Jan-25	A/Hong Kong/97/2008		Centers for Disease Control and Prevention
EPI161921	NA	China	2008-Jan-23	A/Hong Kong/71/2008		Centers for Disease Control and Prevention
EPI161922	HA	China	2008-Jan-23	A/Hong Kong/71/2008		Centers for Disease Control and Prevention
EPI161917	NA	China	2008-Jan-19	A/Hong Kong/52/2008		Centers for Disease Control and Prevention
EPI161918	HA	China	2008-Jan-19	A/Hong Kong/52/2008		Centers for Disease Control and Prevention
EPI161910	NA	China	2007-Nov-26	A/Hong Kong/4758/07		Centers for Disease Control and Prevention
EPI161911	HA	China	2007-Nov-26	A/Hong Kong/4758/07		Centers for Disease Control and Prevention
EPI161902	NA	China	2008-Feb-25	A/Hong Kong/393/2008		Centers for Disease Control and Prevention
EPI161903	HA	China	2008-Feb-25	A/Hong Kong/393/2008		Centers for Disease Control and Prevention
EPI161900	NA	China	2008-Jan-15	A/Hong Kong/39/2008		Centers for Disease Control and Prevention
EPI161901	HA	China	2008-Jan-15	A/Hong Kong/39/2008		Centers for Disease Control and Prevention
EPI161896	NA	China	2008-Jan-09	A/Hong Kong/23/2008		Centers for Disease Control and Prevention
EPI161897	HA	China	2008-Jan-09	A/Hong Kong/23/2008		Centers for Disease Control and Prevention
EPI161894	NA	China	2008-Feb-09	A/Hong Kong/184/2008		Centers for Disease Control and Prevention
EPI161895	HA	China	2008-Feb-09	A/Hong Kong/184/2008		Centers for Disease Control and Prevention
EPI161886	NA	China	2008-Feb-06	A/Hong Kong/161/2008		Centers for Disease Control and Prevention
EPI161887	HA	China	2008-Feb-06	A/Hong Kong/161/2008		Centers for Disease Control and Prevention
EPI161884	NA	China	2008-Feb-05	A/Hong Kong/156/2008		Centers for Disease Control and Prevention
EPI161885	HA	China	2008-Feb-05	A/Hong Kong/156/2008		Centers for Disease Control and Prevention
EPI161882	NA	China	2008-Jan-28	A/Hong Kong/105/2008		Centers for Disease Control and Prevention
EPI161883	HA	China	2008-Jan-28	A/Hong Kong/105/2008		Centers for Disease Control and Prevention
EPI161841	NA	Brazil	2008-Mar-31	A/Brazil/1623/2008		Centers for Disease Control and Prevention
EPI161842	HA	Brazil	2008-Mar-31	A/Brazil/1623/2008		Centers for Disease Control and Prevention
EPI161839	NA	Brazil	2008-Mar-28	A/Brazil/1619/2008		Centers for Disease Control and Prevention
EPI161840	HA	Brazil	2008-Mar-28	A/Brazil/1619/2008		Centers for Disease Control and Prevention
EPI161829	NA	Australia	2008-Feb-24	A/Brisbane/10/2008		Centers for Disease Control and Prevention
EPI161830	HA	Australia	2008-Feb-24	A/Brisbane/10/2008		Centers for Disease Control and Prevention
EPI161824	NA	Australia	2008-Jan-15	A/Brisbane/02/2008		Centers for Disease Control and Prevention
EPI161825	HA	Australia	2008-Jan-15	A/Brisbane/02/2008		Centers for Disease Control and Prevention
EPI161696	HA	Australia	2008-Jan-01	A/Perth/201/2008	Princess Margaret Hospital for Children	WHO Collaborating Centre for Reference and Research on Influenza
EPI162992	NA	Australia	2008-Jan-01	A/Perth/201/2008	Princess Margaret Hospital for Children	WHO Collaborating Centre for Reference and Research on Influenza
EPI159857	HA	United States	2008-Apr-21	A/New York/09/2008		Centers for Disease Control and Prevention
EPI159858	NA	United States	2008-Apr-21	A/New York/09/2008		Centers for Disease Control and Prevention
EPI159855	HA	United States	2008-Mar-19	A/Minnesota/07/2008		Centers for Disease Control and Prevention
EPI159856	NA	United States	2008-Mar-19	A/Minnesota/07/2008		Centers for Disease Control and Prevention
EPI159853	HA	United States	2008-Mar-13	A/Minnesota/06/2008		Centers for Disease Control and Prevention
EPI159854	NA	United States	2008-Mar-13	A/Minnesota/06/2008		Centers for Disease Control and Prevention
EPI159851	HA	United States	2008-Mar-11	A/Oregon/01/2008		Centers for Disease Control and Prevention
EPI159852	NA	United States	2008-Mar-11	A/Oregon/01/2008		Centers for Disease Control and Prevention
EPI159849	HA	United States	2008-Mar-21	A/South Carolina/03/2008		Centers for Disease Control and Prevention
EPI159850	NA	United States	2008-Mar-21	A/South Carolina/03/2008		Centers for Disease Control and Prevention
EPI159847	HA	United States	2008-Mar-21	A/Illinois/09/2008		Centers for Disease Control and Prevention
EPI159848	NA	United States	2008-Mar-21	A/Illinois/09/2008		Centers for Disease Control and Prevention
EPI159845	HA	United States	2008-Feb-01	A/Vermont/02/2008		Centers for Disease Control and Prevention
EPI159846	NA	United States	2008-Feb-01	A/Vermont/02/2008		Centers for Disease Control and Prevention
EPI159841	HA	United States	2008-Mar-13	A/Washington/04/2008		Centers for Disease Control and Prevention
EPI159842	NA	United States	2008-Mar-13	A/Washington/04/2008		Centers for Disease Control and Prevention
EPI159837	HA	United States	2008-Mar-21	A/Tennessee/04/2008		Centers for Disease Control and Prevention
EPI159838	NA	United States	2008-Mar-21	A/Tennessee/04/2008		Centers for Disease Control and Prevention
EPI159835	HA	United States	2008-Mar-14	A/New Jersey/15/2008		Centers for Disease Control and Prevention
EPI159836	NA	United States	2008-Mar-14	A/New Jersey/15/2008		Centers for Disease Control and Prevention
EPI159833	HA	United States	2008-Mar-03	A/Washington/03/2008		Centers for Disease Control and Prevention
EPI159834	NA	United States	2008-Mar-03	A/Washington/03/2008		Centers for Disease Control and Prevention
EPI159831	HA	United States	2008-Mar-02	A/Arkansas/05/2008		Centers for Disease Control and Prevention
EPI159832	NA	United States	2008-Mar-02	A/Arkansas/05/2008		Centers for Disease Control and Prevention
EPI159830	NA	United States	2008-Feb-13	A/New York/08/2008		Centers for Disease Control and Prevention
EPI169250	HA	United States	2008-Feb-13	A/New York/08/2008		Centers for Disease Control and Prevention
EPI159822	HA	United States	2008-Feb-04	A/Memphis/28/2008		Centers for Disease Control and Prevention
EPI159823	NA	United States	2008-Feb-04	A/Memphis/28/2008		Centers for Disease Control and Prevention
EPI159820	HA	United States	2008-Feb-05	A/Florida/10/2008		Centers for Disease Control and Prevention
EPI159821	NA	United States	2008-Feb-05	A/Florida/10/2008		Centers for Disease Control and Prevention
EPI159818	HA	United States	2008-Jan-06	A/Minnesota/05/2008		Centers for Disease Control and Prevention
EPI159819	NA	United States	2008-Jan-06	A/Minnesota/05/2008		Centers for Disease Control and Prevention
EPI159816	HA	United States	2008-Jan-10	A/Louisiana/06/2008		Centers for Disease Control and Prevention
EPI159817	NA	United States	2008-Jan-10	A/Louisiana/06/2008		Centers for Disease Control and Prevention
EPI158243	HA	Thailand	2007-Oct-18	A/Thailand/786/2007		Centers for Disease Control and Prevention
EPI158244	NA	Thailand	2007-Oct-18	A/Thailand/786/2007		Centers for Disease Control and Prevention
EPI162314	NA	Thailand	2007-Oct-18	A/Thailand/786/2007		Centers for Disease Control and Prevention
EPI162315	HA	Thailand	2007-Oct-18	A/Thailand/786/2007		Centers for Disease Control and Prevention
EPI158231	HA	Thailand	2007-Sep-13	A/Thailand/677/2007		Centers for Disease Control and Prevention
EPI158232	NA	Thailand	2007-Sep-13	A/Thailand/677/2007		Centers for Disease Control and Prevention
EPI162302	NA	Thailand	2007-Sep-13	A/Thailand/677/2007		Centers for Disease Control and Prevention
EPI162303	HA	Thailand	2007-Sep-13	A/Thailand/677/2007		Centers for Disease Control and Prevention
EPI158222	HA	Thailand	2007-Sep-18	A/Thailand/284/2007		Centers for Disease Control and Prevention
EPI158223	NA	Thailand	2007-Sep-18	A/Thailand/284/2007		Centers for Disease Control and Prevention
EPI162299	NA	Thailand	2007-Sep-18	A/Thailand/284/2007		Centers for Disease Control and Prevention
EPI162300	HA	Thailand	2007-Sep-18	A/Thailand/284/2007		Centers for Disease Control and Prevention
EPI158207	HA	Taiwan	2007-Oct-20	A/Taiwan/825/2007		Centers for Disease Control and Prevention
EPI158208	NA	Taiwan	2007-Oct-20	A/Taiwan/825/2007		Centers for Disease Control and Prevention
EPI162287	NA	Taiwan	2007-Oct-20	A/Taiwan/825/2007		Centers for Disease Control and Prevention
EPI162288	HA	Taiwan	2007-Oct-20	A/Taiwan/825/2007		Centers for Disease Control and Prevention
EPI158204	HA	Taiwan	2007-Sep-18	A/Taiwan/821/2007		Centers for Disease Control and Prevention
EPI158205	NA	Taiwan	2007-Sep-18	A/Taiwan/821/2007		Centers for Disease Control and Prevention
EPI162284	NA	Taiwan	2007-Sep-18	A/Taiwan/821/2007		Centers for Disease Control and Prevention
EPI162285	HA	Taiwan	2007-Sep-18	A/Taiwan/821/2007		Centers for Disease Control and Prevention
EPI158196	HA	Taiwan	2007-Oct-03	A/Taiwan/760/2007		Centers for Disease Control and Prevention
EPI158197	NA	Taiwan	2007-Oct-03	A/Taiwan/760/2007		Centers for Disease Control and Prevention
EPI162276	NA	Taiwan	2007-Oct-03	A/Taiwan/760/2007		Centers for Disease Control and Prevention
EPI162277	HA	Taiwan	2007-Oct-03	A/Taiwan/760/2007		Centers for Disease Control and Prevention
EPI158193	HA	Taiwan	2007-Oct-03	A/Taiwan/760/2007		Centers for Disease Control and Prevention
EPI158194	NA	Taiwan	2007-Oct-03	A/Taiwan/760/2007		Centers for Disease Control and Prevention
EPI162273	NA	Taiwan	2007-Oct-03	A/Taiwan/760/2007		Centers for Disease Control and Prevention
EPI162274	HA	Taiwan	2007-Oct-03	A/Taiwan/760/2007		Centers for Disease Control and Prevention
EPI158190	HA	Taiwan	2007-Sep-29	A/Taiwan/707/2007		Centers for Disease Control and Prevention
EPI158191	NA	Taiwan	2007-Sep-29	A/Taiwan/707/2007		Centers for Disease Control and Prevention
EPI162270	NA	Taiwan	2007-Sep-29	A/Taiwan/707/2007		Centers for Disease Control and Prevention
EPI162271	HA	Taiwan	2007-Sep-29	A/Taiwan/707/2007		Centers for Disease Control and Prevention
EPI158129	HA	Singapore	2007-Oct-31	A/Singapore/65/2007		Centers for Disease Control and Prevention
EPI158130	NA	Singapore	2007-Oct-31	A/Singapore/65/2007		Centers for Disease Control and Prevention
EPI162258	NA	Singapore	2007-Oct-31	A/Singapore/65/2007		Centers for Disease Control and Prevention
EPI162259	HA	Singapore	2007-Oct-31	A/Singapore/65/2007		Centers for Disease Control and Prevention
EPI158073	HA	Philippines	2007-Sep-04	A/Philippines/1646/2007		Centers for Disease Control and Prevention
EPI158074	NA	Philippines	2007-Sep-04	A/Philippines/1646/2007		Centers for Disease Control and Prevention
EPI162172	NA	Philippines	2007-Sep-04	A/Philippines/1646/2007		Centers for Disease Control and Prevention
EPI162173	HA	Philippines	2007-Sep-04	A/Philippines/1646/2007		Centers for Disease Control and Prevention
EPI157956	HA	Martinique	2007-Feb-09	A/Martinique/12/2007		Centers for Disease Control and Prevention
EPI157957	NA	Martinique	2007-Feb-09	A/Martinique/12/2007		Centers for Disease Control and Prevention
EPI162122	NA	Martinique	2007-Feb-09	A/Martinique/12/2007		Centers for Disease Control and Prevention
EPI162123	HA	Martinique	2007-Feb-09	A/Martinique/12/2007		Centers for Disease Control and Prevention
EPI157954	HA	Nicaragua	2007-Jan-01	A/Managua/68_01/2007		Centers for Disease Control and Prevention
EPI157955	NA	Nicaragua	2007-Jan-01	A/Managua/68_01/2007		Centers for Disease Control and Prevention
EPI157951	HA	Nicaragua	2007-Jan-01	A/Managua/4130_01/2007		Centers for Disease Control and Prevention
EPI157952	NA	Nicaragua	2007-Jan-01	A/Managua/4130_01/2007		Centers for Disease Control and Prevention
EPI157948	HA	Nicaragua	2007-Jan-01	A/Managua/3012_01/2007		Centers for Disease Control and Prevention
EPI157949	NA	Nicaragua	2007-Jan-01	A/Managua/3012_01/2007		Centers for Disease Control and Prevention
EPI157875	HA	Kenya	2007-Aug-20	A/Kenya/242/2007		Centers for Disease Control and Prevention
EPI157876	NA	Kenya	2007-Aug-20	A/Kenya/242/2007		Centers for Disease Control and Prevention
EPI162081	NA	Kenya	2007-Aug-20	A/Kenya/242/2007		Centers for Disease Control and Prevention
EPI162082	HA	Kenya	2007-Aug-20	A/Kenya/242/2007		Centers for Disease Control and Prevention
EPI157859	HA	China	2007-Oct-07	A/Jilin/Chaoyang1124/2007		Centers for Disease Control and Prevention
EPI157860	NA	China	2007-Oct-07	A/Jilin/Chaoyang1124/2007		Centers for Disease Control and Prevention
EPI161936	NA	China	2007-Oct-07	A/Jilin/Chaoyang1124/2007		Centers for Disease Control and Prevention
EPI161937	HA	China	2007-Oct-07	A/Jilin/Chaoyang1124/2007		Centers for Disease Control and Prevention
EPI157791	HA	China	2007-Jul-17	A/Hunan/Furong1221/2007		Centers for Disease Control and Prevention
EPI157792	NA	China	2007-Jul-17	A/Hunan/Furong1221/2007		Centers for Disease Control and Prevention
EPI161930	NA	China	2007-Jul-17	A/Hunan/Furong1221/2007		Centers for Disease Control and Prevention
EPI161931	HA	China	2007-Jul-17	A/Hunan/Furong1221/2007		Centers for Disease Control and Prevention
EPI157788	HA	China	2007-Jul-17	A/Hunan/Furong1217/2007		Centers for Disease Control and Prevention
EPI157789	NA	China	2007-Jul-17	A/Hunan/Furong1217/2007		Centers for Disease Control and Prevention
EPI161927	NA	China	2007-Jul-17	A/Hunan/Furong1217/2007		Centers for Disease Control and Prevention
EPI161928	HA	China	2007-Jul-17	A/Hunan/Furong1217/2007		Centers for Disease Control and Prevention
EPI157751	HA	Hong Kong (SAR)	2007-Nov-26	A/Hong Kong/4758/2007		Centers for Disease Control and Prevention
EPI157752	NA	Hong Kong (SAR)	2007-Nov-26	A/Hong Kong/4758/2007		Centers for Disease Control and Prevention
EPI157670	HA	Honduras	2007-Oct-11	A/Honduras/6453/2007		Centers for Disease Control and Prevention
EPI157671	NA	Honduras	2007-Oct-11	A/Honduras/6453/2007		Centers for Disease Control and Prevention
EPI162071	NA	Honduras	2007-Oct-11	A/Honduras/6453/2007		Centers for Disease Control and Prevention
EPI162072	HA	Honduras	2007-Oct-11	A/Honduras/6453/2007		Centers for Disease Control and Prevention
EPI157664	HA	Honduras	2007-Oct-05	A/Honduras/6374/2007		Centers for Disease Control and Prevention
EPI157665	NA	Honduras	2007-Oct-05	A/Honduras/6374/2007		Centers for Disease Control and Prevention
EPI162065	NA	Honduras	2007-Oct-05	A/Honduras/6374/2007		Centers for Disease Control and Prevention
EPI162066	HA	Honduras	2007-Oct-05	A/Honduras/6374/2007		Centers for Disease Control and Prevention
EPI157662	HA	Honduras	2007-Oct-27	A/Honduras/602/2007		Centers for Disease Control and Prevention
EPI157663	NA	Honduras	2007-Oct-27	A/Honduras/602/2007		Centers for Disease Control and Prevention
EPI162063	NA	Honduras	2007-Oct-27	A/Honduras/602/2007		Centers for Disease Control and Prevention
EPI162064	HA	Honduras	2007-Oct-27	A/Honduras/602/2007		Centers for Disease Control and Prevention
EPI157658	HA	Honduras	2007-Aug-26	A/Honduras/5560/2007		Centers for Disease Control and Prevention
EPI157659	NA	Honduras	2007-Aug-26	A/Honduras/5560/2007		Centers for Disease Control and Prevention
EPI162060	NA	Honduras	2007-Aug-26	A/Honduras/5560/2007		Centers for Disease Control and Prevention
EPI162061	HA	Honduras	2007-Aug-26	A/Honduras/5560/2007		Centers for Disease Control and Prevention
EPI157647	HA	Korea, Republic of	2007-Nov-19	A/Gyeongnam/4506/2007		Centers for Disease Control and Prevention
EPI157648	NA	Korea, Republic of	2007-Nov-19	A/Gyeongnam/4506/2007		Centers for Disease Control and Prevention
EPI162093	NA	Korea, Republic of	2007-Nov-19	A/Gyeongnam/4506/2007		Centers for Disease Control and Prevention
EPI162094	HA	Korea, Republic of	2007-Nov-19	A/Gyeongnam/4506/2007		Centers for Disease Control and Prevention
EPI157643	HA	French Guiana	2007-Jul-02	A/Guyane/32/2007		Centers for Disease Control and Prevention
EPI157644	NA	French Guiana	2007-Jul-02	A/Guyane/32/2007		Centers for Disease Control and Prevention
EPI162031	NA	French Guiana	2007-Jul-02	A/Guyane/32/2007		Centers for Disease Control and Prevention
EPI162032	HA	French Guiana	2007-Jul-02	A/Guyane/32/2007		Centers for Disease Control and Prevention
EPI157638	HA	French Guiana	2007-May-11	A/Guyane/25/2007		Centers for Disease Control and Prevention
EPI157639	NA	French Guiana	2007-May-11	A/Guyane/25/2007		Centers for Disease Control and Prevention
EPI162026	NA	French Guiana	2007-May-11	A/Guyane/25/2007		Centers for Disease Control and Prevention
EPI162027	HA	French Guiana	2007-May-11	A/Guyane/25/2007		Centers for Disease Control and Prevention
EPI157631	HA	Guatemala	2007-Aug-18	A/Guatemala/7562/2007		Centers for Disease Control and Prevention
EPI157632	NA	Guatemala	2007-Aug-18	A/Guatemala/7562/2007		Centers for Disease Control and Prevention
EPI162057	NA	Guatemala	2007-Aug-18	A/Guatemala/7562/2007		Centers for Disease Control and Prevention
EPI162058	HA	Guatemala	2007-Aug-18	A/Guatemala/7562/2007		Centers for Disease Control and Prevention
EPI157594	NA	China	2007-Jul-26	A/Fujian/Gulou1713/2007		Centers for Disease Control and Prevention
EPI157593	HA	China	2007-Jul-26	A/Fujian/Gulou1713/2007		Centers for Disease Control and Prevention
EPI161880	NA	China	2007-Jul-26	A/Fujian/Gulou1713/2007		Centers for Disease Control and Prevention
EPI161881	HA	China	2007-Jul-26	A/Fujian/Gulou1713/2007		Centers for Disease Control and Prevention
EPI157585	HA	El Salvador	2007-Sep-06	A/El Salvador/590/2007		Centers for Disease Control and Prevention
EPI157586	NA	El Salvador	2007-Sep-06	A/El Salvador/590/2007		Centers for Disease Control and Prevention
EPI162004	NA	El Salvador	2007-Sep-06	A/El Salvador/590/2007		Centers for Disease Control and Prevention
EPI162005	HA	El Salvador	2007-Sep-06	A/El Salvador/590/2007		Centers for Disease Control and Prevention
EPI157579	HA	El Salvador	2007-Sep-03	A/El Salvador/579/2007		Centers for Disease Control and Prevention
EPI157580	NA	El Salvador	2007-Sep-03	A/El Salvador/579/2007		Centers for Disease Control and Prevention
EPI161998	NA	El Salvador	2007-Sep-03	A/El Salvador/579/2007		Centers for Disease Control and Prevention
EPI161999	HA	El Salvador	2007-Sep-03	A/El Salvador/579/2007		Centers for Disease Control and Prevention
EPI157492	HA	Cambodia	2007-Aug-08	A/Cambodia/0356/2007		Centers for Disease Control and Prevention
EPI157493	NA	Cambodia	2007-Aug-08	A/Cambodia/0356/2007		Centers for Disease Control and Prevention
EPI161854	NA	Cambodia	2007-Aug-08	A/Cambodia/0356/2007		Centers for Disease Control and Prevention
EPI161855	HA	Cambodia	2007-Aug-08	A/Cambodia/0356/2007		Centers for Disease Control and Prevention
EPI157489	HA	Cambodia	2007-Aug-03	A/Cambodia/0344/2007		Centers for Disease Control and Prevention
EPI157490	NA	Cambodia	2007-Aug-03	A/Cambodia/0344/2007		Centers for Disease Control and Prevention
EPI161851	NA	Cambodia	2007-Aug-03	A/Cambodia/0344/2007		Centers for Disease Control and Prevention
EPI161852	HA	Cambodia	2007-Aug-03	A/Cambodia/0344/2007		Centers for Disease Control and Prevention
EPI157478	NA	Canada	2007-Sep-27	A/British Columbia/1287/2007		Centers for Disease Control and Prevention
EPI161871	NA	Canada	2007-Sep-27	A/British Columbia/1287/2007		Centers for Disease Control and Prevention
EPI233255	HA	Canada	2007-Sep-27	A/British Columbia/1287/2007		Centers for Disease Control and Prevention
EPI157471	HA	Australia	2007-Jan-01	A/Brisbane/10/2007		Centers for Disease Control and Prevention
EPI157472	NA	Australia	2007-Jan-01	A/Brisbane/10/2007		Centers for Disease Control and Prevention
EPI157473	HA	Australia	2007-Jan-01	A/Brisbane/10/2007		Centers for Disease Control and Prevention
EPI157474	NA	Australia	2007-Jan-01	A/Brisbane/10/2007		Centers for Disease Control and Prevention
EPI157469	HA	Australia	2007-Jan-01	A/Brisbane/10/2007		Centers for Disease Control and Prevention
EPI157470	NA	Australia	2007-Jan-01	A/Brisbane/10/2007		Centers for Disease Control and Prevention
EPI157466	HA	Australia	2006-Jun-22	A/Brisbane/09/2006		Centers for Disease Control and Prevention
EPI157467	NA	Australia	2006-Jun-22	A/Brisbane/09/2006		Centers for Disease Control and Prevention
EPI157391	HA	Argentina	2007-Jun-12	A/Argentina/449/2007		Centers for Disease Control and Prevention
EPI157392	NA	Argentina	2007-Jun-12	A/Argentina/449/2007		Centers for Disease Control and Prevention
EPI161822	NA	Argentina	2007-Jun-12	A/Argentina/449/2007		Centers for Disease Control and Prevention
EPI161823	HA	Argentina	2007-Jun-12	A/Argentina/449/2007		Centers for Disease Control and Prevention
EPI157388	HA	Argentina	2007-Jun-12	A/Argentina/445/2007		Centers for Disease Control and Prevention
EPI157389	NA	Argentina	2007-Jun-12	A/Argentina/445/2007		Centers for Disease Control and Prevention
EPI161819	NA	Argentina	2007-Jun-12	A/Argentina/445/2007		Centers for Disease Control and Prevention
EPI161820	HA	Argentina	2007-Jun-12	A/Argentina/445/2007		Centers for Disease Control and Prevention
EPI157384	HA	Argentina	2007-Jun-13	A/Argentina/389/2007		Centers for Disease Control and Prevention
EPI157385	NA	Argentina	2007-Jun-13	A/Argentina/389/2007		Centers for Disease Control and Prevention
EPI161816	NA	Argentina	2007-Jun-13	A/Argentina/389/2007		Centers for Disease Control and Prevention
EPI161817	HA	Argentina	2007-Jun-13	A/Argentina/389/2007		Centers for Disease Control and Prevention
EPI152544	HA	Uruguay	2007-Jan-01	A/Uruguay/716/2007		Centers for Disease Control and Prevention
EPI152546	NA	Uruguay	2007-Jan-01	A/Uruguay/716/2007		Centers for Disease Control and Prevention
EPI152543	HA	Uruguay	2007-Jan-01	A/Uruguay/716/2007		Centers for Disease Control and Prevention
EPI152545	NA	Uruguay	2007-Jan-01	A/Uruguay/716/2007		Centers for Disease Control and Prevention
EPI152541	HA	Uruguay	2007-Jan-01	A/Uruguay/716/2007		Centers for Disease Control and Prevention
EPI152542	NA	Uruguay	2007-Jan-01	A/Uruguay/716/2007		Centers for Disease Control and Prevention
EPI134507	NA	United States	2007-Oct-13	A/Texas/37/2007		Centers for Disease Control and Prevention
EPI134062	HA	United States	2007-Oct-13	A/Texas/37/2007		Centers for Disease Control and Prevention
EPI133916	HA	United States	2007-Jan-21	A/Wisconsin/03/2007		Centers for Disease Control and Prevention
EPI133918	NA	United States	2007-Jan-21	A/Wisconsin/03/2007		Centers for Disease Control and Prevention
EPI156180	HA	United States	2008-Mar-19	A/Texas/06/2008		Centers for Disease Control and Prevention
EPI156181	NA	United States	2008-Mar-19	A/Texas/06/2008		Centers for Disease Control and Prevention
EPI156178	HA	United States	2008-Jan-24	A/Nebraska/03/2008		Centers for Disease Control and Prevention
EPI156179	NA	United States	2008-Jan-24	A/Nebraska/03/2008		Centers for Disease Control and Prevention
EPI156176	HA	United States	2008-Feb-11	A/North Carolina/01/2008		Centers for Disease Control and Prevention
EPI156177	NA	United States	2008-Feb-11	A/North Carolina/01/2008		Centers for Disease Control and Prevention
EPI156174	HA	United States	2008-Feb-13	A/New York/06/2008		Centers for Disease Control and Prevention
EPI156175	NA	United States	2008-Feb-13	A/New York/06/2008		Centers for Disease Control and Prevention
EPI156172	HA	United States	2008-Jan-01	A/Ohio/01/2008		Centers for Disease Control and Prevention
EPI156173	NA	United States	2008-Jan-01	A/Ohio/01/2008		Centers for Disease Control and Prevention
EPI156170	HA	United States	2008-Jan-12	A/Louisiana/05/2008		Centers for Disease Control and Prevention
EPI156171	NA	United States	2008-Jan-12	A/Louisiana/05/2008		Centers for Disease Control and Prevention
EPI156168	HA	United States	2008-Jan-13	A/Louisiana/04/2008		Centers for Disease Control and Prevention
EPI156169	NA	United States	2008-Jan-13	A/Louisiana/04/2008		Centers for Disease Control and Prevention
EPI156121	HA	Hong Kong (SAR)	2007-May-28	A/Hong Kong/2571/2007		Centers for Disease Control and Prevention
EPI156122	NA	Hong Kong (SAR)	2007-May-28	A/Hong Kong/2571/2007		Centers for Disease Control and Prevention
EPI156058	NA	El Salvador	2007-Aug-15	A/El Salvador/507/2007		Centers for Disease Control and Prevention
EPI156060	HA	El Salvador	2007-Aug-15	A/El Salvador/507/2007		Centers for Disease Control and Prevention
EPI156056	NA	El Salvador	2007-Aug-09	A/El Salvador/428/2007		Centers for Disease Control and Prevention
EPI156057	HA	El Salvador	2007-Aug-09	A/El Salvador/428/2007		Centers for Disease Control and Prevention
EPI156043	NA	Australia	2007-Jan-01	A/Brisbane/10/2007		Centers for Disease Control and Prevention
EPI156044	HA	Australia	2007-Jan-01	A/Brisbane/10/2007		Centers for Disease Control and Prevention
EPI156038	NA	Panama	2007-May-22	A/Panama/0475/2007		Centers for Disease Control and Prevention
EPI156040	HA	Panama	2007-May-22	A/Panama/0475/2007		Centers for Disease Control and Prevention
EPI156023	NA	Peru	2007-May-09	A/Peru/8307/2007		Centers for Disease Control and Prevention
EPI156025	HA	Peru	2007-May-09	A/Peru/8307/2007		Centers for Disease Control and Prevention
EPI156009	NA	Chile	2007-Jul-09	A/Santiago/10086/2007		Centers for Disease Control and Prevention
EPI156011	HA	Chile	2007-Jul-09	A/Santiago/10086/2007		Centers for Disease Control and Prevention
EPI155990	NA	Mexico	2007-May-03	A/Mexico/2222/2007		Centers for Disease Control and Prevention
EPI155991	HA	Mexico	2007-May-03	A/Mexico/2222/2007		Centers for Disease Control and Prevention
EPI155977	NA	China	2007-Apr-20	A/Hunan/Yuetang35/2007		Centers for Disease Control and Prevention
EPI155978	HA	China	2007-Apr-20	A/Hunan/Yuetang35/2007		Centers for Disease Control and Prevention
EPI155961	NA	Australia	2007-Jan-01	A/Brisbane/10/2007		Centers for Disease Control and Prevention
EPI155962	HA	Australia	2007-Jan-01	A/Brisbane/10/2007		Centers for Disease Control and Prevention
EPI155959	NA	Australia	2007-Jan-18	A/Brisbane/04/2007		Centers for Disease Control and Prevention
EPI155960	HA	Australia	2007-Jan-18	A/Brisbane/04/2007		Centers for Disease Control and Prevention
EPI155923	NA	Uruguay	2007-Jun-08	A/Uruguay/0710/2007		Centers for Disease Control and Prevention
EPI155924	HA	Uruguay	2007-Jun-08	A/Uruguay/0710/2007		Centers for Disease Control and Prevention
EPI155921	NA	Uruguay	2007-May-29	A/Uruguay/0707/2007		Centers for Disease Control and Prevention
EPI155922	HA	Uruguay	2007-May-29	A/Uruguay/0707/2007		Centers for Disease Control and Prevention
EPI155919	NA	Kenya	2007-Jan-01	A/Kenya/2444/2007		Centers for Disease Control and Prevention
EPI155920	HA	Kenya	2007-Jan-01	A/Kenya/2444/2007		Centers for Disease Control and Prevention
EPI155917	NA	Bulgaria	2007-Jan-01	A/Sofia/319/2007		Centers for Disease Control and Prevention
EPI155918	HA	Bulgaria	2007-Jan-01	A/Sofia/319/2007		Centers for Disease Control and Prevention
EPI155915	NA	Greece	2007-Jan-01	A/Serres/77/2007		Centers for Disease Control and Prevention
EPI155916	HA	Greece	2007-Jan-01	A/Serres/77/2007		Centers for Disease Control and Prevention
EPI155913	NA	Croatia	2007-Jan-01	A/Zagreb/1216/2007		Centers for Disease Control and Prevention
EPI155914	HA	Croatia	2007-Jan-01	A/Zagreb/1216/2007		Centers for Disease Control and Prevention
EPI155911	NA	Vietnam	2007-Jan-12	A/Vietnam/23/2007		Centers for Disease Control and Prevention
EPI155912	HA	Vietnam	2007-Jan-12	A/Vietnam/23/2007		Centers for Disease Control and Prevention
EPI155909	NA	Vietnam	2007-Jan-10	A/Vietnam/19/2007		Centers for Disease Control and Prevention
EPI155910	HA	Vietnam	2007-Jan-10	A/Vietnam/19/2007		Centers for Disease Control and Prevention
EPI155903	NA	Vietnam	2007-Mar-02	A/Vietnam/71/2007		Centers for Disease Control and Prevention
EPI155904	HA	Vietnam	2007-Mar-02	A/Vietnam/71/2007		Centers for Disease Control and Prevention
EPI155887	NA	Egypt	2006-Dec-14	A/Egypt/3707/2006		Centers for Disease Control and Prevention
EPI155888	HA	Egypt	2006-Dec-14	A/Egypt/3707/2006		Centers for Disease Control and Prevention
EPI155878	NA	Singapore	2007-Mar-27	A/Singapore/24/2007		Centers for Disease Control and Prevention
EPI155880	HA	Singapore	2007-Mar-27	A/Singapore/24/2007		Centers for Disease Control and Prevention
EPI155875	NA	Singapore	2007-Feb-18	A/Singapore/17/2007		Centers for Disease Control and Prevention
EPI155877	HA	Singapore	2007-Feb-18	A/Singapore/17/2007		Centers for Disease Control and Prevention
EPI155857	NA	Dominica	2007-Feb-25	A/Dominica/2898/2007		Centers for Disease Control and Prevention
EPI155859	HA	Dominica	2007-Feb-25	A/Dominica/2898/2007		Centers for Disease Control and Prevention
EPI155855	NA	Dominica	2007-Feb-25	A/Dominican Republic/2896/2007		Centers for Disease Control and Prevention
EPI155856	HA	Dominica	2007-Feb-25	A/Dominican Republic/2896/2007		Centers for Disease Control and Prevention
EPI155853	NA	Argentina	2007-Jun-27	A/Argentina/501/2007		Centers for Disease Control and Prevention
EPI155854	HA	Argentina	2007-Jun-27	A/Argentina/501/2007		Centers for Disease Control and Prevention
EPI155851	NA	Argentina	2007-Jun-26	A/Argentina/405/2007		Centers for Disease Control and Prevention
EPI155852	HA	Argentina	2007-Jun-26	A/Argentina/405/2007		Centers for Disease Control and Prevention
EPI155849	NA	Argentina	2007-Jun-21	A/Argentina/426/2007		Centers for Disease Control and Prevention
EPI155850	HA	Argentina	2007-Jun-21	A/Argentina/426/2007		Centers for Disease Control and Prevention
EPI155847	NA	Argentina	2007-Jun-27	A/Argentina/503/2007		Centers for Disease Control and Prevention
EPI155848	HA	Argentina	2007-Jun-27	A/Argentina/503/2007		Centers for Disease Control and Prevention
EPI155839	NA	Argentina	2007-Jun-25	A/Argentina/402/2007		Centers for Disease Control and Prevention
EPI155840	HA	Argentina	2007-Jun-25	A/Argentina/402/2007		Centers for Disease Control and Prevention
EPI155835	NA	Argentina	2007-Jun-06	A/Argentina/146/2007		Centers for Disease Control and Prevention
EPI155836	HA	Argentina	2007-Jun-06	A/Argentina/146/2007		Centers for Disease Control and Prevention
EPI155830	NA	Argentina	2007-May-28	A/Argentina/3797/2007		Centers for Disease Control and Prevention
EPI155831	HA	Argentina	2007-May-28	A/Argentina/3797/2007		Centers for Disease Control and Prevention
EPI155826	NA	Argentina	2007-Jun-12	A/Argentina/3743/2007		Centers for Disease Control and Prevention
EPI155827	HA	Argentina	2007-Jun-12	A/Argentina/3743/2007		Centers for Disease Control and Prevention
EPI155824	NA	Argentina	2007-May-01	A/Argentina/3726/2007		Centers for Disease Control and Prevention
EPI155825	HA	Argentina	2007-May-01	A/Argentina/3726/2007		Centers for Disease Control and Prevention
EPI155822	NA	Argentina	2007-Mar-21	A/Argentina/3689/2007		Centers for Disease Control and Prevention
EPI155823	HA	Argentina	2007-Mar-21	A/Argentina/3689/2007		Centers for Disease Control and Prevention
EPI155807	NA	Bangladesh	2007-Jun-06	A/Bangladesh/1695/2007		Centers for Disease Control and Prevention
EPI155809	HA	Bangladesh	2007-Jun-06	A/Bangladesh/1695/2007		Centers for Disease Control and Prevention
EPI155805	NA	Brazil	2007-Jan-01	A/Brazil/80/2007		Centers for Disease Control and Prevention
EPI155806	HA	Brazil	2007-Jan-01	A/Brazil/80/2007		Centers for Disease Control and Prevention
EPI159111	NA	Brazil	2007-Jan-01	A/Brazil/80/2007		Centers for Disease Control and Prevention
EPI155799	NA	Peru	2006-Mar-07	A/Peru/3355/2006		Centers for Disease Control and Prevention
EPI155800	HA	Peru	2006-Mar-07	A/Peru/3355/2006		Centers for Disease Control and Prevention
EPI155797	NA	Peru	2006-Mar-30	A/Peru/0128/2006		Centers for Disease Control and Prevention
EPI155798	HA	Peru	2006-Mar-30	A/Peru/0128/2006		Centers for Disease Control and Prevention
EPI155785	NA	China	2007-Feb-27	A/Chongqing/Yuzhong169/2007		Centers for Disease Control and Prevention
EPI155786	HA	China	2007-Feb-27	A/Chongqing/Yuzhong169/2007		Centers for Disease Control and Prevention
EPI155782	NA	China	2007-Jan-23	A/Jiangsu/Xuzhougulou149/2007		Centers for Disease Control and Prevention
EPI155783	HA	China	2007-Jan-23	A/Jiangsu/Xuzhougulou149/2007		Centers for Disease Control and Prevention
EPI155743	NA	Chile	2007-May-18	A/Santiago/6881/2007		Centers for Disease Control and Prevention
EPI155744	HA	Chile	2007-May-18	A/Santiago/6881/2007		Centers for Disease Control and Prevention
EPI155741	NA	Chile	2007-May-09	A/Santiago/6421/2007		Centers for Disease Control and Prevention
EPI155742	HA	Chile	2007-May-09	A/Santiago/6421/2007		Centers for Disease Control and Prevention
EPI155723	NA	Ukraine	2007-Feb-27	A/Dnipropetrovsk/429/2007		Centers for Disease Control and Prevention
EPI155724	HA	Ukraine	2007-Feb-27	A/Dnipropetrovsk/429/2007		Centers for Disease Control and Prevention
EPI155710	NA	Bangladesh	2007-May-02	A/Bangladesh/9745/2007		Centers for Disease Control and Prevention
EPI155711	HA	Bangladesh	2007-May-02	A/Bangladesh/9745/2007		Centers for Disease Control and Prevention
EPI155708	NA	Bangladesh	2007-Apr-26	A/Bangladesh/4699/2007		Centers for Disease Control and Prevention
EPI155709	HA	Bangladesh	2007-Apr-26	A/Bangladesh/4699/2007		Centers for Disease Control and Prevention
EPI155700	NA	India	2006-Nov-09	A/India/34983/2006		Centers for Disease Control and Prevention
EPI155701	HA	India	2006-Nov-09	A/India/34983/2006		Centers for Disease Control and Prevention
EPI155688	NA	Honduras	2006-Oct-17	A/Honduras/45/2006		Centers for Disease Control and Prevention
EPI155689	HA	Honduras	2006-Oct-17	A/Honduras/45/2006		Centers for Disease Control and Prevention
EPI155680	NA	Belarus	2007-Feb-26	A/Minsk/137/2007		Centers for Disease Control and Prevention
EPI155681	HA	Belarus	2007-Feb-26	A/Minsk/137/2007		Centers for Disease Control and Prevention
EPI155677	NA	Belarus	2007-Feb-28	A/Ivacevichi/115/2007		Centers for Disease Control and Prevention
EPI155678	HA	Belarus	2007-Feb-28	A/Ivacevichi/115/2007		Centers for Disease Control and Prevention
EPI155659	NA	Korea, Republic of	2006-Dec-27	A/Gyeonggi/976/2006		Centers for Disease Control and Prevention
EPI155660	HA	Korea, Republic of	2006-Dec-27	A/Gyeonggi/976/2006		Centers for Disease Control and Prevention
EPI155657	NA	Korea, Republic of	2006-Dec-22	A/Chungbuk/956/2006		Centers for Disease Control and Prevention
EPI155658	HA	Korea, Republic of	2006-Dec-22	A/Chungbuk/956/2006		Centers for Disease Control and Prevention
EPI155653	NA	Korea, Republic of	2006-Dec-16	A/Gyeongnam/780/2006		Centers for Disease Control and Prevention
EPI155654	HA	Korea, Republic of	2006-Dec-16	A/Gyeongnam/780/2006		Centers for Disease Control and Prevention
EPI155637	NA	Japan	2007-Mar-04	A/Japan/7814/2007		Centers for Disease Control and Prevention
EPI155638	HA	Japan	2007-Mar-04	A/Japan/7814/2007		Centers for Disease Control and Prevention
EPI155635	NA	Japan	2007-Feb-25	A/Japan/688/2007		Centers for Disease Control and Prevention
EPI155636	HA	Japan	2007-Feb-25	A/Japan/688/2007		Centers for Disease Control and Prevention
EPI155629	NA	China	2007-Jan-03	A/Tianjin/Jinnan15/2007		Centers for Disease Control and Prevention
EPI155630	HA	China	2007-Jan-03	A/Tianjin/Jinnan15/2007		Centers for Disease Control and Prevention
EPI155627	NA	China	2007-Jan-13	A/Hebei/Yunhe33/2007		Centers for Disease Control and Prevention
EPI155628	HA	China	2007-Jan-13	A/Hebei/Yunhe33/2007		Centers for Disease Control and Prevention
EPI155613	NA	China	2007-Jan-10	A/Beijing/Xicheng51/2007		Centers for Disease Control and Prevention
EPI155614	HA	China	2007-Jan-10	A/Beijing/Xicheng51/2007		Centers for Disease Control and Prevention
EPI155601	NA	China	2007-Jan-12	A/Shanxi/Yingze511/2007		Centers for Disease Control and Prevention
EPI155602	HA	China	2007-Jan-12	A/Shanxi/Yingze511/2007		Centers for Disease Control and Prevention
EPI155599	NA	China	2007-Jan-08	A/Jilin/Nanguan112/2007		Centers for Disease Control and Prevention
EPI155600	HA	China	2007-Jan-08	A/Jilin/Nanguan112/2007		Centers for Disease Control and Prevention
EPI155597	NA	China	2007-Jan-03	A/Hunan/Furong13/2007		Centers for Disease Control and Prevention
EPI155598	HA	China	2007-Jan-03	A/Hunan/Furong13/2007		Centers for Disease Control and Prevention
EPI155582	NA	China	2007-Jan-10	A/Hebei/Qiaodong51/2007		Centers for Disease Control and Prevention
EPI155583	HA	China	2007-Jan-10	A/Hebei/Qiaodong51/2007		Centers for Disease Control and Prevention
EPI155576	NA	China	2007-Jan-08	A/Gansu/Baiyin39/2007		Centers for Disease Control and Prevention
EPI155577	HA	China	2007-Jan-08	A/Gansu/Baiyin39/2007		Centers for Disease Control and Prevention
EPI155551	HA	Russian Federation	2007-Apr-02	A/Khabarovsk/470/2007		Centers for Disease Control and Prevention
EPI155550	NA	Russian Federation	2007-Apr-02	A/Khabarovsk/470/2007		Centers for Disease Control and Prevention
EPI155548	NA	Russian Federation	2007-Apr-09	A/Voronezh/10/2007		Centers for Disease Control and Prevention
EPI155549	HA	Russian Federation	2007-Apr-09	A/Voronezh/10/2007		Centers for Disease Control and Prevention
EPI155546	NA	Russian Federation	2007-Apr-09	A/Stpetersburg/87/2007		Centers for Disease Control and Prevention
EPI155547	HA	Russian Federation	2007-Apr-09	A/Stpetersburg/87/2007		Centers for Disease Control and Prevention
EPI155544	NA	Russian Federation	2007-Apr-02	A/Ulan Ude/01/2007		Centers for Disease Control and Prevention
EPI155545	HA	Russian Federation	2007-Apr-02	A/Ulan Ude/01/2007		Centers for Disease Control and Prevention
EPI155515	NA	Russian Federation	2007-Feb-21	A/Moscow/17/2007		Centers for Disease Control and Prevention
EPI155516	HA	Russian Federation	2007-Feb-21	A/Moscow/17/2007		Centers for Disease Control and Prevention
EPI155506	NA	Russian Federation	2007-Feb-19	A/Moscow/13/2007		Centers for Disease Control and Prevention
EPI155507	HA	Russian Federation	2007-Feb-19	A/Moscow/13/2007		Centers for Disease Control and Prevention
EPI155502	NA	Costa Rica	2007-Jan-05	A/Costa Rica/176/2007		Centers for Disease Control and Prevention
EPI155503	HA	Costa Rica	2007-Jan-05	A/Costa Rica/176/2007		Centers for Disease Control and Prevention
EPI155500	NA	Costa Rica	2006-Nov-09	A/Costa Rica/7322/2006		Centers for Disease Control and Prevention
EPI155501	HA	Costa Rica	2006-Nov-09	A/Costa Rica/7322/2006		Centers for Disease Control and Prevention
EPI155498	NA	Japan	2007-Mar-04	A/Japan/7743/2007		Centers for Disease Control and Prevention
EPI155499	HA	Japan	2007-Mar-04	A/Japan/7743/2007		Centers for Disease Control and Prevention
EPI155496	NA	Japan	2007-Feb-25	A/Japan/7626/2007		Centers for Disease Control and Prevention
EPI155497	HA	Japan	2007-Feb-25	A/Japan/7626/2007		Centers for Disease Control and Prevention
EPI155481	NA	Canada	2007-Feb-09	A/Canada/3189/2007		Centers for Disease Control and Prevention
EPI155482	HA	Canada	2007-Feb-09	A/Canada/3189/2007		Centers for Disease Control and Prevention
EPI155449	NA	Madagascar	2006-Nov-14	A/Madagascar/2699/2006		Centers for Disease Control and Prevention
EPI155450	HA	Madagascar	2006-Nov-14	A/Madagascar/2699/2006		Centers for Disease Control and Prevention
EPI155447	NA	Madagascar	2006-Nov-14	A/Madagascar/2694/2006		Centers for Disease Control and Prevention
EPI155448	HA	Madagascar	2006-Nov-14	A/Madagascar/2694/2006		Centers for Disease Control and Prevention
EPI155433	NA	Canada	2007-Jan-29	A/Canada/270/2007		Centers for Disease Control and Prevention
EPI155434	HA	Canada	2007-Jan-29	A/Canada/270/2007		Centers for Disease Control and Prevention
EPI159098	NA	Canada	2007-Jan-29	A/Canada/270/2007		Centers for Disease Control and Prevention
EPI155382	NA	Korea, Republic of	2007-Jan-07	A/Korea/122/2007		Centers for Disease Control and Prevention
EPI155383	HA	Korea, Republic of	2007-Jan-07	A/Korea/122/2007		Centers for Disease Control and Prevention
EPI155380	NA	Korea, Republic of	2006-Dec-25	A/Korea/71/2006		Centers for Disease Control and Prevention
EPI155381	HA	Korea, Republic of	2006-Dec-25	A/Korea/71/2006		Centers for Disease Control and Prevention
EPI155378	NA	Korea, Republic of	2006-Dec-25	A/KOREA/69/2006		Centers for Disease Control and Prevention
EPI155379	HA	Korea, Republic of	2006-Dec-25	A/KOREA/69/2006		Centers for Disease Control and Prevention
EPI155374	NA	Korea, Republic of	2006-Dec-25	A/Korea/62/2006		Centers for Disease Control and Prevention
EPI155375	HA	Korea, Republic of	2006-Dec-25	A/Korea/62/2006		Centers for Disease Control and Prevention
EPI155355	NA	Korea, Republic of	2006-Nov-27	A/INCHEON/688/2006		Centers for Disease Control and Prevention
EPI155356	HA	Korea, Republic of	2006-Nov-27	A/INCHEON/688/2006		Centers for Disease Control and Prevention
EPI155350	NA	Korea, Republic of	2006-Nov-20	A/INCHEON/682/2006		Centers for Disease Control and Prevention
EPI155351	HA	Korea, Republic of	2006-Nov-20	A/INCHEON/682/2006		Centers for Disease Control and Prevention
EPI155342	NA	France	2007-Jan-03	A/Lyon/22/2007		Centers for Disease Control and Prevention
EPI155343	HA	France	2007-Jan-03	A/Lyon/22/2007		Centers for Disease Control and Prevention
EPI155332	NA	France	2006-Dec-20	A/LYON/1324/2006		Centers for Disease Control and Prevention
EPI155333	HA	France	2006-Dec-20	A/LYON/1324/2006		Centers for Disease Control and Prevention
EPI155328	NA	France	2006-Dec-20	A/LYON/1313/2006		Centers for Disease Control and Prevention
EPI155329	HA	France	2006-Dec-20	A/LYON/1313/2006		Centers for Disease Control and Prevention
EPI155326	NA	France	2006-Dec-20	A/Lyon/1312/2006		Centers for Disease Control and Prevention
EPI155327	HA	France	2006-Dec-20	A/Lyon/1312/2006		Centers for Disease Control and Prevention
EPI155206	NA	Kenya	2006-Jan-01	A/Kenya/2041/2006		Centers for Disease Control and Prevention
EPI155207	HA	Kenya	2006-Jan-01	A/Kenya/2041/2006		Centers for Disease Control and Prevention
EPI155202	NA	Honduras	2006-Oct-01	A/Honduras/1922/2006		Centers for Disease Control and Prevention
EPI155203	HA	Honduras	2006-Oct-01	A/Honduras/1922/2006		Centers for Disease Control and Prevention
EPI159839	HA	United States	2008-Jan-22	A/Nebraska/02/2008	The Nebraska Medical Center	Centers for Disease Control and Prevention
EPI159840	NA	United States	2008-Jan-22	A/Nebraska/02/2008	The Nebraska Medical Center	Centers for Disease Control and Prevention
EPI154443	NA	United States	2007-Sep-19	A/Montana/05/2007		Centers for Disease Control and Prevention
EPI154436	HA	United States	2007-Sep-19	A/Montana/05/2007		Centers for Disease Control and Prevention
EPI154201	HA	United States	2008-Feb-26	A/Georgia/04/2008		Centers for Disease Control and Prevention
EPI154202	NA	United States	2008-Feb-26	A/Georgia/04/2008		Centers for Disease Control and Prevention
EPI154199	HA	United States	2008-Feb-20	A/Missouri/01/2008		Centers for Disease Control and Prevention
EPI154200	NA	United States	2008-Feb-20	A/Missouri/01/2008		Centers for Disease Control and Prevention
EPI154197	HA	United States	2008-Feb-04	A/Wisconsin/10/2008		Centers for Disease Control and Prevention
EPI154198	NA	United States	2008-Feb-04	A/Wisconsin/10/2008		Centers for Disease Control and Prevention
EPI154193	HA	United States	2008-Feb-01	A/Idaho/03/2008		Centers for Disease Control and Prevention
EPI154194	NA	United States	2008-Feb-01	A/Idaho/03/2008		Centers for Disease Control and Prevention
EPI154191	HA	United States	2008-Feb-01	A/Virginia/02/2008		Centers for Disease Control and Prevention
EPI154192	NA	United States	2008-Feb-01	A/Virginia/02/2008		Centers for Disease Control and Prevention
EPI154189	HA	United States	2008-Jan-23	A/Mississippi/05/2008		Centers for Disease Control and Prevention
EPI154190	NA	United States	2008-Jan-23	A/Mississippi/05/2008		Centers for Disease Control and Prevention
EPI154187	HA	United States	2008-Jan-28	A/Hawaii/04/2008		Centers for Disease Control and Prevention
EPI154188	NA	United States	2008-Jan-28	A/Hawaii/04/2008		Centers for Disease Control and Prevention
EPI154185	HA	United States	2008-Jan-22	A/Hawaii/03/2008		Centers for Disease Control and Prevention
EPI154186	NA	United States	2008-Jan-22	A/Hawaii/03/2008		Centers for Disease Control and Prevention
EPI154183	HA	United States	2008-Jan-23	A/Wisconsin/09/2008		Centers for Disease Control and Prevention
EPI154184	NA	United States	2008-Jan-23	A/Wisconsin/09/2008		Centers for Disease Control and Prevention
EPI154181	HA	United States	2008-Jan-31	A/Memphis/30/2008		Centers for Disease Control and Prevention
EPI154182	NA	United States	2008-Jan-31	A/Memphis/30/2008		Centers for Disease Control and Prevention
EPI154179	HA	United States	2008-Feb-06	A/Florida/07/2008		Centers for Disease Control and Prevention
EPI154180	NA	United States	2008-Feb-06	A/Florida/07/2008		Centers for Disease Control and Prevention
EPI154177	HA	United States	2008-Jan-21	A/Minnesota/04/2008		Centers for Disease Control and Prevention
EPI154178	NA	United States	2008-Jan-21	A/Minnesota/04/2008		Centers for Disease Control and Prevention
EPI154173	HA	United States	2008-Feb-01	A/Tennessee/02/2008		Centers for Disease Control and Prevention
EPI154174	NA	United States	2008-Feb-01	A/Tennessee/02/2008		Centers for Disease Control and Prevention
EPI154171	HA	United States	2008-Jan-22	A/Indiana/03/2008		Centers for Disease Control and Prevention
EPI154172	NA	United States	2008-Jan-22	A/Indiana/03/2008		Centers for Disease Control and Prevention
EPI154169	HA	United States	2008-Jan-17	A/Indiana/02/2008		Centers for Disease Control and Prevention
EPI154170	NA	United States	2008-Jan-17	A/Indiana/02/2008		Centers for Disease Control and Prevention
EPI154167	HA	United States	2008-Jan-25	A/Mississippi/01/2008		Centers for Disease Control and Prevention
EPI154168	NA	United States	2008-Jan-25	A/Mississippi/01/2008		Centers for Disease Control and Prevention
EPI152627	HA	United States	2008-Jan-30	A/Wisconsin/04/2008		Centers for Disease Control and Prevention
EPI152636	NA	United States	2008-Jan-30	A/Wisconsin/04/2008		Centers for Disease Control and Prevention
EPI154437	HA	United States	2007-Dec-02	A/Texas/71/2007		Centers for Disease Control and Prevention
EPI154440	NA	United States	2007-Dec-02	A/Texas/71/2007		Centers for Disease Control and Prevention
EPI154438	HA	United States	2007-Dec-05	A/Texas/72/2007		Centers for Disease Control and Prevention
EPI154441	NA	United States	2007-Dec-05	A/Texas/72/2007		Centers for Disease Control and Prevention
EPI152603	NA	United States	2008-Feb-05	A/Virginia/01/2008		Centers for Disease Control and Prevention
EPI152607	HA	United States	2008-Feb-05	A/Virginia/01/2008		Centers for Disease Control and Prevention
EPI152597	HA	United States	2008-Jan-18	A/South Dakota/01/2008		Centers for Disease Control and Prevention
EPI152604	NA	United States	2008-Jan-18	A/South Dakota/01/2008		Centers for Disease Control and Prevention
EPI152630	NA	United States	2008-Jan-17	A/Texas/03/2008		Centers for Disease Control and Prevention
EPI152586	HA	United States	2008-Jan-17	A/Texas/03/2008		Centers for Disease Control and Prevention
EPI152621	NA	United States	2008-Feb-01	A/Wisconsin/06/2008		Centers for Disease Control and Prevention
EPI152585	HA	United States	2008-Feb-01	A/Wisconsin/06/2008		Centers for Disease Control and Prevention
EPI152583	NA	United States	2008-Jan-31	A/Wisconsin/05/2008		Centers for Disease Control and Prevention
EPI152584	HA	United States	2008-Jan-31	A/Wisconsin/05/2008		Centers for Disease Control and Prevention
EPI152575	NA	United States	2008-Jan-02	A/Louisiana/01/2008		Centers for Disease Control and Prevention
EPI152577	HA	United States	2008-Jan-02	A/Louisiana/01/2008		Centers for Disease Control and Prevention
EPI152596	NA	United States	2008-Jan-03	A/Texas/02/2008		Centers for Disease Control and Prevention
EPI152574	HA	United States	2008-Jan-03	A/Texas/02/2008		Centers for Disease Control and Prevention
EPI152617	HA	United States	2008-Jan-31	A/Wisconsin/02/2008		Centers for Disease Control and Prevention
EPI152572	NA	United States	2008-Jan-31	A/Wisconsin/02/2008		Centers for Disease Control and Prevention
EPI152601	HA	United States	2008-Jan-25	A/New Jersey/07/2008		Centers for Disease Control and Prevention
EPI152569	NA	United States	2008-Jan-25	A/New Jersey/07/2008		Centers for Disease Control and Prevention
EPI152599	NA	United States	2008-Feb-07	A/Wisconsin/08/2008		Centers for Disease Control and Prevention
EPI152568	HA	United States	2008-Feb-07	A/Wisconsin/08/2008		Centers for Disease Control and Prevention
EPI152591	HA	United States	2008-Jan-22	A/Georgia/02/2008		Centers for Disease Control and Prevention
EPI152558	NA	United States	2008-Jan-22	A/Georgia/02/2008		Centers for Disease Control and Prevention
EPI152554	NA	United States	2008-Jan-15	A/Texas/04/2008		Centers for Disease Control and Prevention
EPI152564	HA	United States	2008-Jan-15	A/Texas/04/2008		Centers for Disease Control and Prevention
EPI152618	NA	United States	2008-Feb-04	A/Wisconsin/07/2008		Centers for Disease Control and Prevention
EPI152552	HA	United States	2008-Feb-04	A/Wisconsin/07/2008		Centers for Disease Control and Prevention
EPI158287	HA	Uruguay	2007-Jan-01	A/Uruguay/716/2007		Centers for Disease Control and Prevention
EPI158288	NA	Uruguay	2007-Jan-01	A/Uruguay/716/2007		Centers for Disease Control and Prevention
EPI158289	HA	Uruguay	2007-Jan-01	A/Uruguay/716/2007		Centers for Disease Control and Prevention
EPI158290	NA	Uruguay	2007-Jan-01	A/Uruguay/716/2007		Centers for Disease Control and Prevention
EPI158291	HA	Uruguay	2007-Jan-01	A/Uruguay/716/2007		Centers for Disease Control and Prevention
EPI158292	NA	Uruguay	2007-Jan-01	A/Uruguay/716/2007		Centers for Disease Control and Prevention
EPI138773	NA	United States	2008-Jan-14	A/Arkansas/04/2008		Centers for Disease Control and Prevention
EPI138786	HA	United States	2008-Jan-14	A/Arkansas/04/2008		Centers for Disease Control and Prevention
EPI138771	HA	United States	2007-Dec-18	A/Missouri/06/2007		Centers for Disease Control and Prevention
EPI172408	NA	United States	2007-Dec-18	A/Missouri/06/2007		Centers for Disease Control and Prevention
EPI138764	NA	United States	2007-Nov-21	A/Wisconsin/33/2007		Centers for Disease Control and Prevention
EPI138784	HA	United States	2007-Nov-21	A/Wisconsin/33/2007		Centers for Disease Control and Prevention
EPI138770	NA	United States	2007-Nov-28	A/Wisconsin/34/2007		Centers for Disease Control and Prevention
EPI138749	HA	United States	2007-Nov-28	A/Wisconsin/34/2007		Centers for Disease Control and Prevention
EPI138747	NA	United States	2008-Jan-04	A/Arkansas/02/2008		Centers for Disease Control and Prevention
EPI138780	HA	United States	2008-Jan-04	A/Arkansas/02/2008		Centers for Disease Control and Prevention
EPI134585	HA	United States	2007-Oct-25	A/Texas/35/2007		Centers for Disease Control and Prevention
EPI152605	NA	United States	2007-Oct-25	A/Texas/35/2007		Centers for Disease Control and Prevention
EPI134515	NA	United States	2007-Dec-10	A/California/33/2007		Centers for Disease Control and Prevention
EPI134609	HA	United States	2007-Dec-10	A/California/33/2007		Centers for Disease Control and Prevention
EPI134503	NA	United States	2007-Dec-23	A/Arizona/09/2007		Centers for Disease Control and Prevention
EPI134605	HA	United States	2007-Dec-23	A/Arizona/09/2007		Centers for Disease Control and Prevention
EPI134481	NA	United States	2006-Mar-01	A/Ohio/06/2006		Centers for Disease Control and Prevention
EPI134567	HA	United States	2006-Mar-01	A/Ohio/06/2006		Centers for Disease Control and Prevention
EPI134479	NA	United States	2007-Apr-22	A/Hawaii/13/2007		Centers for Disease Control and Prevention
EPI134579	HA	United States	2007-Apr-22	A/Hawaii/13/2007		Centers for Disease Control and Prevention
EPI134471	NA	United States	2007-Sep-10	A/New York/13/2007		Centers for Disease Control and Prevention
EPI134587	HA	United States	2007-Sep-10	A/New York/13/2007		Centers for Disease Control and Prevention
EPI134455	NA	United States	2007-Nov-01	A/California/30/2007		Centers for Disease Control and Prevention
EPI134595	HA	United States	2007-Nov-01	A/California/30/2007		Centers for Disease Control and Prevention
EPI134453	NA	United States	2007-Nov-05	A/Texas/64/2007		Centers for Disease Control and Prevention
EPI134593	HA	United States	2007-Nov-05	A/Texas/64/2007		Centers for Disease Control and Prevention
EPI134451	NA	United States	2007-Jan-01	A/Kentucky/01/2007		Centers for Disease Control and Prevention
EPI134597	HA	United States	2007-Jan-01	A/Kentucky/01/2007		Centers for Disease Control and Prevention
EPI134581	HA	United States	2007-Aug-16	A/Georgia/07/2007		Centers for Disease Control and Prevention
EPI134435	NA	United States	2007-Aug-16	A/Georgia/07/2007		Centers for Disease Control and Prevention
EPI134575	HA	United States	2007-Jul-25	A/New Jersey/14/2007		Centers for Disease Control and Prevention
EPI134433	NA	United States	2007-Jul-25	A/New Jersey/14/2007		Centers for Disease Control and Prevention
EPI134431	NA	United States	2007-Apr-18	A/Michigan/07/2007		Centers for Disease Control and Prevention
EPI134573	HA	United States	2007-Apr-18	A/Michigan/07/2007		Centers for Disease Control and Prevention
EPI134607	HA	United States	2007-Nov-06	A/North Carolina/06/2007		Centers for Disease Control and Prevention
EPI134090	NA	United States	2007-Nov-06	A/North Carolina/06/2007		Centers for Disease Control and Prevention
EPI134527	NA	United States	2007-Dec-13	A/Virginia/04/2007		Centers for Disease Control and Prevention
EPI134088	HA	United States	2007-Dec-13	A/Virginia/04/2007		Centers for Disease Control and Prevention
EPI134523	NA	United States	2007-Dec-11	A/Texas/95/2007		Centers for Disease Control and Prevention
EPI134086	HA	United States	2007-Dec-11	A/Texas/95/2007		Centers for Disease Control and Prevention
EPI134525	NA	United States	2007-Nov-26	A/North Carolina/05/2007		Centers for Disease Control and Prevention
EPI134084	HA	United States	2007-Nov-26	A/North Carolina/05/2007		Centers for Disease Control and Prevention
EPI134491	NA	United States	2007-Aug-08	A/Montana/08/2007		Centers for Disease Control and Prevention
EPI134082	HA	United States	2007-Aug-08	A/Montana/08/2007		Centers for Disease Control and Prevention
EPI134519	NA	United States	2007-Dec-12	A/Washington/36/2007		Centers for Disease Control and Prevention
EPI134078	HA	United States	2007-Dec-12	A/Washington/36/2007		Centers for Disease Control and Prevention
EPI134513	NA	United States	2007-Dec-18	A/California/35/2007		Centers for Disease Control and Prevention
EPI134074	HA	United States	2007-Dec-18	A/California/35/2007		Centers for Disease Control and Prevention
EPI134511	NA	United States	2007-Nov-14	A/Florida/11/2007		Centers for Disease Control and Prevention
EPI134072	HA	United States	2007-Nov-14	A/Florida/11/2007		Centers for Disease Control and Prevention
EPI134070	HA	United States	2007-Dec-10	A/Texas/91/2007		Centers for Disease Control and Prevention
EPI134096	NA	United States	2007-Dec-10	A/Texas/91/2007		Centers for Disease Control and Prevention
EPI134068	HA	United States	2007-Dec-14	A/Arizona/10/2007		Centers for Disease Control and Prevention
EPI134094	NA	United States	2007-Dec-14	A/Arizona/10/2007		Centers for Disease Control and Prevention
EPI134509	NA	United States	2007-Dec-20	A/Wisconsin/32/2007		Centers for Disease Control and Prevention
EPI134066	HA	United States	2007-Dec-20	A/Wisconsin/32/2007		Centers for Disease Control and Prevention
EPI134064	HA	United States	2007-Dec-19	A/New Jersey/19/2007		Centers for Disease Control and Prevention
EPI134092	NA	United States	2007-Dec-19	A/New Jersey/19/2007		Centers for Disease Control and Prevention
EPI134505	NA	United States	2007-Dec-09	A/Texas/83/2007		Centers for Disease Control and Prevention
EPI134060	HA	United States	2007-Dec-09	A/Texas/83/2007		Centers for Disease Control and Prevention
EPI134577	HA	United States	2007-Apr-22	A/Hawaii/12/2007		Centers for Disease Control and Prevention
EPI134048	NA	United States	2007-Apr-22	A/Hawaii/12/2007		Centers for Disease Control and Prevention
EPI134417	NA	United States	2007-Jun-09	A/Texas/12/2007		Centers for Disease Control and Prevention
EPI133928	HA	United States	2007-Jun-09	A/Texas/12/2007		Centers for Disease Control and Prevention
EPI134459	NA	United States	2007-Nov-05	A/Texas/67/2007		Centers for Disease Control and Prevention
EPI133854	HA	United States	2007-Nov-05	A/Texas/67/2007		Centers for Disease Control and Prevention
EPI134483	NA	United States	2007-Nov-14	A/Texas/68/2007		Centers for Disease Control and Prevention
EPI133850	HA	United States	2007-Nov-14	A/Texas/68/2007		Centers for Disease Control and Prevention
EPI134040	NA	United States	2007-Nov-06	A/Texas/63/2007		Centers for Disease Control and Prevention
EPI133848	HA	United States	2007-Nov-06	A/Texas/63/2007		Centers for Disease Control and Prevention
EPI134038	NA	United States	2007-Oct-13	A/Texas/37/2007		Centers for Disease Control and Prevention
EPI133846	HA	United States	2007-Oct-13	A/Texas/37/2007		Centers for Disease Control and Prevention
EPI134467	NA	United States	2007-Nov-11	A/Texas/66/2007		Centers for Disease Control and Prevention
EPI133844	HA	United States	2007-Nov-11	A/Texas/66/2007		Centers for Disease Control and Prevention
EPI134054	NA	United States	2007-Jan-01	A/North Carolina/04/2007		Centers for Disease Control and Prevention
EPI133842	HA	United States	2007-Jan-01	A/North Carolina/04/2007		Centers for Disease Control and Prevention
EPI134457	NA	United States	2007-Sep-06	A/Texas/33/2007		Centers for Disease Control and Prevention
EPI133832	HA	United States	2007-Sep-06	A/Texas/33/2007		Centers for Disease Control and Prevention
EPI134056	NA	United States	2007-Aug-03	A/Michigan/10/2007		Centers for Disease Control and Prevention
EPI133828	HA	United States	2007-Aug-03	A/Michigan/10/2007		Centers for Disease Control and Prevention
EPI134429	NA	United States	2007-Aug-08	A/Georgia/06/2007		Centers for Disease Control and Prevention
EPI133824	HA	United States	2007-Aug-08	A/Georgia/06/2007		Centers for Disease Control and Prevention
EPI134473	NA	United States	2007-Sep-18	A/Massachusetts/12/2007		Centers for Disease Control and Prevention
EPI133822	HA	United States	2007-Sep-18	A/Massachusetts/12/2007		Centers for Disease Control and Prevention
EPI134044	NA	United States	2007-Mar-03	A/Pennsylvania/4/07		Centers for Disease Control and Prevention
EPI133820	HA	United States	2007-Mar-03	A/Pennsylvania/4/07		Centers for Disease Control and Prevention
EPI134469	NA	United States	2007-Oct-05	A/Nevada/05/2007		Centers for Disease Control and Prevention
EPI133818	HA	United States	2007-Oct-05	A/Nevada/05/2007		Centers for Disease Control and Prevention
EPI126049	NA	United States	2007-Mar-20	A/Alaska/05/2007		Centers for Disease Control and Prevention
EPI133826	HA	United States	2007-Mar-20	A/Alaska/05/2007		Centers for Disease Control and Prevention
EPI126043	NA	United States	2007-Feb-06	A/Colorado/14/2007		Centers for Disease Control and Prevention
EPI133830	HA	United States	2007-Feb-06	A/Colorado/14/2007		Centers for Disease Control and Prevention
EPI126035	NA	United States	2007-Mar-17	A/Delaware/13/2007		Centers for Disease Control and Prevention
EPI134559	HA	United States	2007-Mar-17	A/Delaware/13/2007		Centers for Disease Control and Prevention
EPI126041	NA	United States	2007-Mar-26	A/Minnesota/16/2007		Centers for Disease Control and Prevention
EPI125953	HA	United States	2007-Mar-26	A/Minnesota/16/2007		Centers for Disease Control and Prevention
EPI126023	NA	United States	2007-Mar-14	A/Wyoming/04/2007		Centers for Disease Control and Prevention
EPI125951	HA	United States	2007-Mar-14	A/Wyoming/04/2007		Centers for Disease Control and Prevention
EPI126045	NA	United States	2007-Mar-17	A/Minnesota/17/2007		Centers for Disease Control and Prevention
EPI125949	HA	United States	2007-Mar-17	A/Minnesota/17/2007		Centers for Disease Control and Prevention
EPI126029	NA	United States	2007-Jan-23	A/South Dakota/01/2007		Centers for Disease Control and Prevention
EPI125947	HA	United States	2007-Jan-23	A/South Dakota/01/2007		Centers for Disease Control and Prevention
EPI125943	HA	United States	2007-May-31	A/Texas/11/2007		Centers for Disease Control and Prevention
EPI126015	NA	United States	2007-May-31	A/Texas/11/2007		Centers for Disease Control and Prevention
EPI125941	HA	United States	2007-Mar-08	A/Alaska/06/2007		Centers for Disease Control and Prevention
EPI134485	NA	United States	2007-Mar-08	A/Alaska/06/2007		Centers for Disease Control and Prevention
EPI126021	NA	United States	2007-Mar-19	A/Delaware/11/2007		Centers for Disease Control and Prevention
EPI125939	HA	United States	2007-Mar-19	A/Delaware/11/2007		Centers for Disease Control and Prevention
EPI126059	NA	United States	2007-May-17	A/Rhode Island/03/2007		Centers for Disease Control and Prevention
EPI125937	HA	United States	2007-May-17	A/Rhode Island/03/2007		Centers for Disease Control and Prevention
EPI126031	NA	United States	2007-Apr-23	A/Idaho/09/2007		Centers for Disease Control and Prevention
EPI125935	HA	United States	2007-Apr-23	A/Idaho/09/2007		Centers for Disease Control and Prevention
EPI125933	HA	United States	2007-Mar-04	A/Washington/20/2007		Centers for Disease Control and Prevention
EPI126019	NA	United States	2007-Mar-04	A/Washington/20/2007		Centers for Disease Control and Prevention
EPI126037	NA	United States	2007-May-14	A/Idaho/10/2007		Centers for Disease Control and Prevention
EPI125929	HA	United States	2007-May-14	A/Idaho/10/2007		Centers for Disease Control and Prevention
EPI126027	NA	United States	2007-Apr-11	A/Vermont/05/2007		Centers for Disease Control and Prevention
EPI125923	HA	United States	2007-Apr-11	A/Vermont/05/2007		Centers for Disease Control and Prevention
EPI126053	NA	United States	2007-Feb-01	A/Vermont/01/2007		Centers for Disease Control and Prevention
EPI125919	HA	United States	2007-Feb-01	A/Vermont/01/2007		Centers for Disease Control and Prevention
EPI125915	HA	United States	2007-Jan-25	A/Idaho/05/2007		Centers for Disease Control and Prevention
EPI126017	NA	United States	2007-Jan-25	A/Idaho/05/2007		Centers for Disease Control and Prevention
EPI126055	NA	United States	2007-Feb-28	A/South Carolina/01/2007		Centers for Disease Control and Prevention
EPI125913	HA	United States	2007-Feb-28	A/South Carolina/01/2007		Centers for Disease Control and Prevention
EPI126025	NA	United States	2007-Mar-09	A/Pennsylvania/05/2007		Centers for Disease Control and Prevention
EPI125911	HA	United States	2007-Mar-09	A/Pennsylvania/05/2007		Centers for Disease Control and Prevention
EPI126057	NA	United States	2007-Mar-06	A/Massachusetts/06/2007		Centers for Disease Control and Prevention
EPI125907	HA	United States	2007-Mar-06	A/Massachusetts/06/2007		Centers for Disease Control and Prevention
EPI126047	NA	United States	2007-Mar-08	A/Texas/10/2007		Centers for Disease Control and Prevention
EPI125887	HA	United States	2007-Mar-08	A/Texas/10/2007		Centers for Disease Control and Prevention
EPI126061	NA	United States	2007-Mar-26	A/Wisconsin/27/2007		Centers for Disease Control and Prevention
EPI125883	HA	United States	2007-Mar-26	A/Wisconsin/27/2007		Centers for Disease Control and Prevention
EPI126039	NA	United States	2007-Apr-16	A/Texas/08/2007		Centers for Disease Control and Prevention
EPI125881	HA	United States	2007-Apr-16	A/Texas/08/2007		Centers for Disease Control and Prevention
EPI126051	NA	United States	2007-Feb-25	A/Colorado/15/2007		Centers for Disease Control and Prevention
EPI125879	HA	United States	2007-Feb-25	A/Colorado/15/2007		Centers for Disease Control and Prevention
EPI123303	HA	United States	2007-Jan-18	A/North Carolina/02/2007		Centers for Disease Control and Prevention
EPI123142	NA	United States	2007-Jan-18	A/North Carolina/02/2007		Centers for Disease Control and Prevention
EPI123132	NA	United States	2007-Jan-09	A/Florida/01/2007		Centers for Disease Control and Prevention
EPI123299	HA	United States	2007-Jan-09	A/Florida/01/2007		Centers for Disease Control and Prevention
EPI123289	HA	United States	2006-Dec-15	A/Wisconsin/45/2006		Centers for Disease Control and Prevention
EPI123158	NA	United States	2006-Dec-15	A/Wisconsin/45/2006		Centers for Disease Control and Prevention
EPI125885	HA	United States	2007-Mar-10	A/Wisconsin/26/2007		Centers for Disease Control and Prevention
EPI126013	NA	United States	2007-Mar-10	A/Wisconsin/26/2007		Centers for Disease Control and Prevention
EPI125927	HA	United States	2007-Jan-26	A/Washington/14/2007		Centers for Disease Control and Prevention
EPI134475	NA	United States	2007-Jan-26	A/Washington/14/2007		Centers for Disease Control and Prevention
EPI134437	NA	United States	2007-Mar-03	A/Pennsylvania/04/2007		Centers for Disease Control and Prevention
EPI133816	HA	United States	2007-Mar-03	A/Pennsylvania/04/2007		Centers for Disease Control and Prevention
EPI134489	NA	United States	2007-Aug-04	A/Hawaii/14/2007		Centers for Disease Control and Prevention
EPI133834	HA	United States	2007-Aug-04	A/Hawaii/14/2007		Centers for Disease Control and Prevention
EPI134461	NA	United States	2007-Nov-05	A/Texas/65/2007		Centers for Disease Control and Prevention
EPI133856	HA	United States	2007-Nov-05	A/Texas/65/2007		Centers for Disease Control and Prevention
EPI134465	NA	United States	2007-Sep-19	A/Texas/36/2007		Centers for Disease Control and Prevention
EPI133858	HA	United States	2007-Sep-19	A/Texas/36/2007		Centers for Disease Control and Prevention
EPI134589	HA	United States	2007-Oct-16	A/Texas/34/2007		Centers for Disease Control and Prevention
EPI134042	NA	United States	2007-Oct-16	A/Texas/34/2007		Centers for Disease Control and Prevention
EPI134517	NA	United States	2007-Dec-21	A/Tennessee/11/2007		Centers for Disease Control and Prevention
EPI134076	HA	United States	2007-Dec-21	A/Tennessee/11/2007		Centers for Disease Control and Prevention
EPI134521	NA	United States	2007-Dec-27	A/Arizona/12/2007		Centers for Disease Control and Prevention
EPI134080	HA	United States	2007-Dec-27	A/Arizona/12/2007		Centers for Disease Control and Prevention
EPI134427	NA	United States	2006-Apr-03	A/Ohio/07/2006		Centers for Disease Control and Prevention
EPI134571	HA	United States	2006-Apr-03	A/Ohio/07/2006		Centers for Disease Control and Prevention
EPI138743	HA	United States	2008-Jan-15	A/Georgia/01/2008		Centers for Disease Control and Prevention
EPI138792	NA	United States	2008-Jan-15	A/Georgia/01/2008		Centers for Disease Control and Prevention
EPI138761	NA	United States	2007-Dec-31	A/New Jersey/21/2007		Centers for Disease Control and Prevention
EPI138788	HA	United States	2007-Dec-31	A/New Jersey/21/2007		Centers for Disease Control and Prevention
EPI152620	HA	United States	2008-Feb-01	A/Wisconsin/03/2008		Centers for Disease Control and Prevention
EPI152579	NA	United States	2008-Feb-01	A/Wisconsin/03/2008		Centers for Disease Control and Prevention
EPI152623	NA	United States	2008-Jan-17	A/Texas/01/2008		Centers for Disease Control and Prevention
EPI152580	HA	United States	2008-Jan-17	A/Texas/01/2008		Centers for Disease Control and Prevention
EPI154439	HA	United States	2007-Nov-07	A/Florida/07/2007		Centers for Disease Control and Prevention
EPI154442	NA	United States	2007-Nov-07	A/Florida/07/2007		Centers for Disease Control and Prevention
EPI154175	HA	United States	2008-Jan-11	A/Minnesota/02/2008		Centers for Disease Control and Prevention
EPI154176	NA	United States	2008-Jan-11	A/Minnesota/02/2008		Centers for Disease Control and Prevention
EPI154195	HA	United States	2008-Feb-16	A/Oklahoma/01/2008		Centers for Disease Control and Prevention
EPI154196	NA	United States	2008-Feb-16	A/Oklahoma/01/2008		Centers for Disease Control and Prevention
EPI155519	NA	Russian Federation	2007-Mar-14	A/Vladimir/08/2007		Centers for Disease Control and Prevention
EPI155520	HA	Russian Federation	2007-Mar-14	A/Vladimir/08/2007		Centers for Disease Control and Prevention
EPI155611	NA	China	2006-Dec-11	A/BEIJING/XICHENG1272/2006		Centers for Disease Control and Prevention
EPI155612	HA	China	2006-Dec-11	A/BEIJING/XICHENG1272/2006		Centers for Disease Control and Prevention
EPI155651	NA	Korea, Republic of	2006-Dec-12	A/Gyeongnam/756/2006		Centers for Disease Control and Prevention
EPI155652	HA	Korea, Republic of	2006-Dec-12	A/Gyeongnam/756/2006		Centers for Disease Control and Prevention
EPI155661	NA	Korea, Republic of	2006-Dec-30	A/Daejeon/1068/2006		Centers for Disease Control and Prevention
EPI155662	HA	Korea, Republic of	2006-Dec-30	A/Daejeon/1068/2006		Centers for Disease Control and Prevention
EPI155663	NA	Korea, Republic of	2007-Jan-02	A/Chungnam/1463/2007		Centers for Disease Control and Prevention
EPI155664	HA	Korea, Republic of	2007-Jan-02	A/Chungnam/1463/2007		Centers for Disease Control and Prevention
EPI155714	NA	Thailand	2007-Mar-05	A/Thailand/359/2007		Centers for Disease Control and Prevention
EPI155715	HA	Thailand	2007-Mar-05	A/Thailand/359/2007		Centers for Disease Control and Prevention
EPI155725	NA	Ukraine	2007-Mar-01	A/Dnipropetrovsk/324/2007		Centers for Disease Control and Prevention
EPI155726	HA	Ukraine	2007-Mar-01	A/Dnipropetrovsk/324/2007		Centers for Disease Control and Prevention
EPI155810	NA	Bangladesh	2007-Jun-07	A/Bangladesh/30376/2007		Centers for Disease Control and Prevention
EPI155812	HA	Bangladesh	2007-Jun-07	A/Bangladesh/30376/2007		Centers for Disease Control and Prevention
EPI155843	NA	Argentina	2007-Jun-15	A/Argentina/335/2007		Centers for Disease Control and Prevention
EPI155844	HA	Argentina	2007-Jun-15	A/Argentina/335/2007		Centers for Disease Control and Prevention
EPI155845	NA	Argentina	2007-Jun-04	A/Argentina/117/2007		Centers for Disease Control and Prevention
EPI155846	HA	Argentina	2007-Jun-04	A/Argentina/117/2007		Centers for Disease Control and Prevention
EPI155860	NA	Uganda	2007-Jun-11	A/Uganda/46/2007		Centers for Disease Control and Prevention
EPI155861	HA	Uganda	2007-Jun-11	A/Uganda/46/2007		Centers for Disease Control and Prevention
EPI155926	NA	Uruguay	2007-Jun-15	A/Uruguay/0723/2007		Centers for Disease Control and Prevention
EPI155927	HA	Uruguay	2007-Jun-15	A/Uruguay/0723/2007		Centers for Disease Control and Prevention
EPI156123	HA	Hong Kong (SAR)	2007-Jun-08	A/Hong Kong/2657/2007		Centers for Disease Control and Prevention
EPI156124	NA	Hong Kong (SAR)	2007-Jun-08	A/Hong Kong/2657/2007		Centers for Disease Control and Prevention
EPI156182	HA	United States	2008-Mar-21	A/Iowa/01/2008		Centers for Disease Control and Prevention
EPI156183	NA	United States	2008-Mar-21	A/Iowa/01/2008		Centers for Disease Control and Prevention
EPI156184	HA	United States	2008-Mar-23	A/Iowa/02/2008		Centers for Disease Control and Prevention
EPI156185	NA	United States	2008-Mar-23	A/Iowa/02/2008		Centers for Disease Control and Prevention
EPI157486	HA	Cambodia	2007-Jul-23	A/Cambodia/0266/2007		Centers for Disease Control and Prevention
EPI157487	NA	Cambodia	2007-Jul-23	A/Cambodia/0266/2007		Centers for Disease Control and Prevention
EPI161848	NA	Cambodia	2007-Jul-23	A/Cambodia/0266/2007		Centers for Disease Control and Prevention
EPI161849	HA	Cambodia	2007-Jul-23	A/Cambodia/0266/2007		Centers for Disease Control and Prevention
EPI157502	HA	Cambodia	2007-Aug-15	A/Cambodia/0384/2007		Centers for Disease Control and Prevention
EPI157503	NA	Cambodia	2007-Aug-15	A/Cambodia/0384/2007		Centers for Disease Control and Prevention
EPI161864	NA	Cambodia	2007-Aug-15	A/Cambodia/0384/2007		Centers for Disease Control and Prevention
EPI161865	HA	Cambodia	2007-Aug-15	A/Cambodia/0384/2007		Centers for Disease Control and Prevention
EPI157635	HA	French Guiana	2007-Mar-09	A/Guyane/13/2007		Centers for Disease Control and Prevention
EPI157636	NA	French Guiana	2007-Mar-09	A/Guyane/13/2007		Centers for Disease Control and Prevention
EPI162024	NA	French Guiana	2007-Mar-09	A/Guyane/13/2007		Centers for Disease Control and Prevention
EPI162025	HA	French Guiana	2007-Mar-09	A/Guyane/13/2007		Centers for Disease Control and Prevention
EPI157940	HA	Malaysia	2007-Aug-28	A/Malaysia/1199/2007		Centers for Disease Control and Prevention
EPI157941	NA	Malaysia	2007-Aug-28	A/Malaysia/1199/2007		Centers for Disease Control and Prevention
EPI162120	NA	Malaysia	2007-Aug-28	A/Malaysia/1199/2007		Centers for Disease Control and Prevention
EPI162121	HA	Malaysia	2007-Aug-28	A/Malaysia/1199/2007		Centers for Disease Control and Prevention
EPI158076	HA	Philippines	2007-Jul-18	A/Philippines/5305/2007		Centers for Disease Control and Prevention
EPI158077	NA	Philippines	2007-Jul-18	A/Philippines/5305/2007		Centers for Disease Control and Prevention
EPI162326	HA	Philippines	2007-Jul-18	A/Philippines/5305/2007		Centers for Disease Control and Prevention
EPI162328	NA	Philippines	2007-Jul-18	A/Philippines/5305/2007		Centers for Disease Control and Prevention
EPI158132	HA	Singapore	2007-Nov-16	A/Singapore/66/2007		Centers for Disease Control and Prevention
EPI158133	NA	Singapore	2007-Nov-16	A/Singapore/66/2007		Centers for Disease Control and Prevention
EPI162261	NA	Singapore	2007-Nov-16	A/Singapore/66/2007		Centers for Disease Control and Prevention
EPI162262	HA	Singapore	2007-Nov-16	A/Singapore/66/2007		Centers for Disease Control and Prevention
EPI158219	HA	Thailand	2007-Sep-20	A/Thailand/271/2007		Centers for Disease Control and Prevention
EPI158220	NA	Thailand	2007-Sep-20	A/Thailand/271/2007		Centers for Disease Control and Prevention
EPI162296	NA	Thailand	2007-Sep-20	A/Thailand/271/2007		Centers for Disease Control and Prevention
EPI162297	HA	Thailand	2007-Sep-20	A/Thailand/271/2007		Centers for Disease Control and Prevention
EPI159826	HA	United States	2008-Feb-20	A/Indiana/05/2008		Centers for Disease Control and Prevention
EPI159827	NA	United States	2008-Feb-20	A/Indiana/05/2008		Centers for Disease Control and Prevention
EPI159828	HA	United States	2008-Jan-24	A/New York/07/2008		Centers for Disease Control and Prevention
EPI159829	NA	United States	2008-Jan-24	A/New York/07/2008		Centers for Disease Control and Prevention
EPI159843	HA	United States	2008-Apr-04	A/New Jersey/14/2008		Centers for Disease Control and Prevention
EPI159844	NA	United States	2008-Apr-04	A/New Jersey/14/2008		Centers for Disease Control and Prevention
EPI161827	NA	Australia	2007-Jan-01	A/Brisbane/10/2007		Centers for Disease Control and Prevention
EPI161828	HA	Australia	2007-Jan-01	A/Brisbane/10/2007		Centers for Disease Control and Prevention
EPI161888	NA	China	2008-Feb-09	A/Hong Kong/173/2008		Centers for Disease Control and Prevention
EPI161889	HA	China	2008-Feb-09	A/Hong Kong/173/2008		Centers for Disease Control and Prevention
EPI161933	NA	China	2008-Jan-15	A/Jiangsu/Beitang18/2008		Centers for Disease Control and Prevention
EPI161934	HA	China	2008-Jan-15	A/Jiangsu/Beitang18/2008		Centers for Disease Control and Prevention
EPI161949	NA	China	2008-Jan-07	A/Tianjin/Nankai110/2008		Centers for Disease Control and Prevention
EPI161950	HA	China	2008-Jan-07	A/Tianjin/Nankai110/2008		Centers for Disease Control and Prevention
EPI162077	NA	Japan	2008-Jan-28	A/Japan/765/2008		Centers for Disease Control and Prevention
EPI162078	HA	Japan	2008-Jan-28	A/Japan/765/2008		Centers for Disease Control and Prevention
EPI162155	NA	Nicaragua	2007-Jan-01	A/Managua/2760.01/2007		Centers for Disease Control and Prevention
EPI162156	HA	Nicaragua	2007-Jan-01	A/Managua/2760.01/2007		Centers for Disease Control and Prevention
EPI162213	NA	Russian Federation	2008-Apr-21	A/Khabarovsk/41/2008		Centers for Disease Control and Prevention
EPI162214	HA	Russian Federation	2008-Apr-21	A/Khabarovsk/41/2008		Centers for Disease Control and Prevention
EPI163126	HA	China	2008-Apr-02	A/Tianjin/Jinnan166/2008		Centers for Disease Control and Prevention
EPI163127	NA	China	2008-Apr-02	A/Tianjin/Jinnan166/2008		Centers for Disease Control and Prevention
EPI163132	HA	Guatemala	2008-May-28	A/Guatemala/545/2008		Centers for Disease Control and Prevention
EPI163133	NA	Guatemala	2008-May-28	A/Guatemala/545/2008		Centers for Disease Control and Prevention
EPI163234	NA	Philippines	2007-Aug-28	A/Philippines/1641/2007		Centers for Disease Control and Prevention
EPI163235	HA	Philippines	2007-Aug-28	A/Philippines/1641/2007		Centers for Disease Control and Prevention
EPI163238	NA	Taiwan	2008-Jun-05	A/Taiwan/420/2008		Centers for Disease Control and Prevention
EPI163239	HA	Taiwan	2008-Jun-05	A/Taiwan/420/2008		Centers for Disease Control and Prevention
EPI168568	NA	Singapore	2008-May-16	A/Singapore/23/2008		Centers for Disease Control and Prevention
EPI168569	HA	Singapore	2008-May-16	A/Singapore/23/2008		Centers for Disease Control and Prevention
EPI168570	NA	Taiwan	2008-Jun-06	A/Taiwan/415/2008		Centers for Disease Control and Prevention
EPI168571	HA	Taiwan	2008-Jun-06	A/Taiwan/415/2008		Centers for Disease Control and Prevention
EPI168584	NA	India	2008-Apr-29	A/India/7882/2008		Centers for Disease Control and Prevention
EPI168585	HA	India	2008-Apr-29	A/India/7882/2008		Centers for Disease Control and Prevention
EPI168594	NA	India	2008-May-15	A/India/7886/2008		Centers for Disease Control and Prevention
EPI168595	HA	India	2008-May-15	A/India/7886/2008		Centers for Disease Control and Prevention
EPI168602	NA	New Zealand	2008-Jun-24	A/Wellington/13/2008		Centers for Disease Control and Prevention
EPI168603	HA	New Zealand	2008-Jun-24	A/Wellington/13/2008		Centers for Disease Control and Prevention
EPI168612	NA	Australia	2008-Jan-01	A/Perth/201/2008		Centers for Disease Control and Prevention
EPI168613	HA	Australia	2008-Jan-01	A/Perth/201/2008		Centers for Disease Control and Prevention
EPI168614	NA	Australia	2008-Jun-23	A/Brisbane/24/2008		Centers for Disease Control and Prevention
EPI168615	HA	Australia	2008-Jun-23	A/Brisbane/24/2008		Centers for Disease Control and Prevention
EPI168618	NA	Kenya	2008-Jul-07	A/Kenya/1477/2008		Centers for Disease Control and Prevention
EPI168619	HA	Kenya	2008-Jul-07	A/Kenya/1477/2008		Centers for Disease Control and Prevention
EPI168620	NA	Kenya	2008-Jul-28	A/Kenya/1428/2008		Centers for Disease Control and Prevention
EPI168621	HA	Kenya	2008-Jul-28	A/Kenya/1428/2008		Centers for Disease Control and Prevention
EPI168628	NA	United States	2008-Aug-30	A/California/09/2008		Centers for Disease Control and Prevention
EPI168629	HA	United States	2008-Aug-30	A/California/09/2008		Centers for Disease Control and Prevention
EPI169243	NA	United States	2008-Oct-15	A/Colorado/03/2008		Centers for Disease Control and Prevention
EPI169244	HA	United States	2008-Oct-15	A/Colorado/03/2008		Centers for Disease Control and Prevention
EPI171404	HA	United States	2008-Oct-16	A/Idaho/18/2008		Centers for Disease Control and Prevention
EPI172452	NA	United States	2008-Oct-16	A/Idaho/18/2008		Centers for Disease Control and Prevention
EPI175189	NA	Kenya	2008-Jul-24	A/Kenya/1544/2008		Centers for Disease Control and Prevention
EPI175190	HA	Kenya	2008-Jul-24	A/Kenya/1544/2008		Centers for Disease Control and Prevention
EPI175346	HA	United States	2008-Dec-23	A/Wisconsin/24/2008		Centers for Disease Control and Prevention
EPI194004	NA	United States	2008-Dec-23	A/Wisconsin/24/2008		Centers for Disease Control and Prevention
EPI185736	NA	China	2009-Jan-01	A/Hong Kong/03/2009		Centers for Disease Control and Prevention
EPI185738	HA	China	2009-Jan-01	A/Hong Kong/03/2009		Centers for Disease Control and Prevention
EPI185914	NA	United States	2008-Dec-31	A/South Carolina/07/2008		Centers for Disease Control and Prevention
EPI185915	HA	United States	2008-Dec-31	A/South Carolina/07/2008		Centers for Disease Control and Prevention
EPI193962	HA	United States	2008-Dec-03	A/California/12/2008		Centers for Disease Control and Prevention
EPI193963	NA	United States	2008-Dec-03	A/California/12/2008		Centers for Disease Control and Prevention
EPI211320	HA	Bangladesh	2008-Jul-15	A/Bangladesh/2009/2008		Centers for Disease Control and Prevention
EPI211321	NA	Bangladesh	2008-Jul-15	A/Bangladesh/2009/2008		Centers for Disease Control and Prevention
EPI232634	NA	Djibouti	2009-Jan-01	A/Djibouti/4776/2009		Centers for Disease Control and Prevention
EPI232635	HA	Djibouti	2009-Jan-01	A/Djibouti/4776/2009		Centers for Disease Control and Prevention
EPI244769	HA	Sweden	2008-Dec-29	A/Stockholm/31/2008		Swedish Institute for Infectious Disease Control
EPI244770	NA	Sweden	2008-Dec-29	A/Stockholm/31/2008		Swedish Institute for Infectious Disease Control
EPI232640	NA	United States	2009-May-01	A/Washington/53/2009	Washington State Public Health Laboratory	Centers for Disease Control and Prevention
EPI232641	HA	United States	2009-May-01	A/Washington/53/2009	Washington State Public Health Laboratory	Centers for Disease Control and Prevention
EPI232643	NA	United States	2009-May-03	A/Washington/54/2009	Washington State Public Health Laboratory	Centers for Disease Control and Prevention
EPI232644	HA	United States	2009-May-03	A/Washington/54/2009	Washington State Public Health Laboratory	Centers for Disease Control and Prevention
EPI232649	NA	United States	2009-May-05	A/Washington/56/2009	Washington State Public Health Laboratory	Centers for Disease Control and Prevention
EPI232650	HA	United States	2009-May-05	A/Washington/56/2009	Washington State Public Health Laboratory	Centers for Disease Control and Prevention
EPI185938	NA	United States	2009-Mar-16	A/Washington/16/2009	Seattle & King County Public Health Lab	Centers for Disease Control and Prevention
EPI185940	HA	United States	2009-Mar-16	A/Washington/16/2009	Seattle & King County Public Health Lab	Centers for Disease Control and Prevention
EPI342091	NA	Puerto Rico	2009-Jun-02	A/Puerto Rico/46/2009	Puerto Rico Department of Health	Centers for Disease Control and Prevention
EPI342092	HA	Puerto Rico	2009-Jun-02	A/Puerto Rico/46/2009	Puerto Rico Department of Health	Centers for Disease Control and Prevention
EPI193971	HA	United States	2009-Feb-24	A/Texas/40/2009	Naval Health Research Center	Centers for Disease Control and Prevention
EPI193972	NA	United States	2009-Feb-24	A/Texas/40/2009	Naval Health Research Center	Centers for Disease Control and Prevention
EPI185892	NA	United States	2009-Apr-08	A/Nevada/06/2009	Nevada State Health Laboratory	Centers for Disease Control and Prevention
EPI185894	HA	United States	2009-Apr-08	A/Nevada/06/2009	Nevada State Health Laboratory	Centers for Disease Control and Prevention
EPI185827	NA	United States	2009-Feb-25	A/Arizona/11/2009	Arizona Department of Health Services	Centers for Disease Control and Prevention
EPI185829	HA	United States	2009-Feb-25	A/Arizona/11/2009	Arizona Department of Health Services	Centers for Disease Control and Prevention
EPI185852	NA	United States	2009-Feb-11	A/Hawaii/10/2009	State of Hawaii Department of Health	Centers for Disease Control and Prevention
EPI185854	HA	United States	2009-Feb-11	A/Hawaii/10/2009	State of Hawaii Department of Health	Centers for Disease Control and Prevention
EPI185855	NA	United States	2009-Apr-15	A/Hawaii/14/2009	State of Hawaii Department of Health	Centers for Disease Control and Prevention
EPI185857	HA	United States	2009-Apr-15	A/Hawaii/14/2009	State of Hawaii Department of Health	Centers for Disease Control and Prevention
EPI185941	NA	United States	2009-Jan-07	A/Wisconsin/03/2009	Wisconsin State Laboratory of Hygiene	Centers for Disease Control and Prevention
EPI185942	HA	United States	2009-Jan-07	A/Wisconsin/03/2009	Wisconsin State Laboratory of Hygiene	Centers for Disease Control and Prevention
EPI211311	HA	United States	2009-Jun-07	A/Wisconsin/15/2009	Wisconsin State Laboratory of Hygiene	Centers for Disease Control and Prevention
EPI211312	NA	United States	2009-Jun-07	A/Wisconsin/15/2009	Wisconsin State Laboratory of Hygiene	Centers for Disease Control and Prevention
EPI342063	NA	United States	2007-Mar-06	A/Massachusetts/06/2007	Massachusetts Department of Public Health	Centers for Disease Control and Prevention
EPI342064	HA	United States	2007-Mar-06	A/Massachusetts/06/2007	Massachusetts Department of Public Health	Centers for Disease Control and Prevention
EPI342487	NA	United States	2008-Dec-12	A/Massachusetts/13/2008	Massachusetts Department of Public Health	Centers for Disease Control and Prevention
EPI342488	HA	United States	2008-Dec-12	A/Massachusetts/13/2008	Massachusetts Department of Public Health	Centers for Disease Control and Prevention
EPI185872	NA	United States	2009-Jan-02	A/Iowa/03/2009	Iowa State Hygienic Laboratory	Centers for Disease Control and Prevention
EPI185873	HA	United States	2009-Jan-02	A/Iowa/03/2009	Iowa State Hygienic Laboratory	Centers for Disease Control and Prevention
EPI499364	NA	United States	2003-Feb-13	A/Wyoming/03/2003	Iowa State Hygienic Laboratory	Centers for Disease Control and Prevention
EPI499365	HA	United States	2003-Feb-13	A/Wyoming/03/2003	Iowa State Hygienic Laboratory	Centers for Disease Control and Prevention
EPI185867	NA	United States	2009-Jan-19	A/Indiana/02/2009	Indiana State Department of Health Laboratories	Centers for Disease Control and Prevention
EPI185868	HA	United States	2009-Jan-19	A/Indiana/02/2009	Indiana State Department of Health Laboratories	Centers for Disease Control and Prevention
EPI185907	NA	United States	2009-Feb-24	A/Oregon/03/2009	Oregon Public Health Laboratory	Centers for Disease Control and Prevention
EPI185908	HA	United States	2009-Feb-24	A/Oregon/03/2009	Oregon Public Health Laboratory	Centers for Disease Control and Prevention
EPI232591	HA	United States	2009-Oct-19	A/Oregon/36/2009	Oregon Public Health Laboratory	Centers for Disease Control and Prevention
EPI232590	NA	United States	2009-Oct-19	A/Oregon/36/2009	Oregon Public Health Laboratory	Centers for Disease Control and Prevention
EPI342089	NA	United States	2009-May-25	A/Oregon/08/2009	Oregon Public Health Laboratory	Centers for Disease Control and Prevention
EPI342090	HA	United States	2009-May-25	A/Oregon/08/2009	Oregon Public Health Laboratory	Centers for Disease Control and Prevention
EPI342149	NA	United States	2009-Sep-03	A/Oregon/34/2009	Oregon Public Health Laboratory	Centers for Disease Control and Prevention
EPI342150	HA	United States	2009-Sep-03	A/Oregon/34/2009	Oregon Public Health Laboratory	Centers for Disease Control and Prevention
EPI342113	NA	United States	2009-Mar-18	A/Montana/04/2009	Montana Public Health Laboratory	Centers for Disease Control and Prevention
EPI342114	HA	United States	2009-Mar-18	A/Montana/04/2009	Montana Public Health Laboratory	Centers for Disease Control and Prevention
EPI342069	NA	United States	2007-Jul-25	A/New Jersey/14/2007	Hackensack University Medical Center	Centers for Disease Control and Prevention
EPI342070	HA	United States	2007-Jul-25	A/New Jersey/14/2007	Hackensack University Medical Center	Centers for Disease Control and Prevention
EPI342166	NA	United States	2009-Sep-22	A/Kentucky/21/2009	Kentucky Division of Laboratory Services	Centers for Disease Control and Prevention
EPI342167	HA	United States	2009-Sep-22	A/Kentucky/21/2009	Kentucky Division of Laboratory Services	Centers for Disease Control and Prevention
EPI185830	NA	United States	2009-Jan-01	A/Colorado/01/2009	Colorado Department of Health Lab	Centers for Disease Control and Prevention
EPI185831	HA	United States	2009-Jan-01	A/Colorado/01/2009	Colorado Department of Health Lab	Centers for Disease Control and Prevention
EPI241131	NA	United States	2009-Aug-14	A/Georgia/24/2009	Georgia Public Health Laboratory	Centers for Disease Control and Prevention
EPI241132	HA	United States	2009-Aug-14	A/Georgia/24/2009	Georgia Public Health Laboratory	Centers for Disease Control and Prevention
EPI211364	HA	United States	2009-May-06	A/Maryland/16/2009	Maryland Department of Health and Mental Hygiene	Centers for Disease Control and Prevention
EPI211365	NA	United States	2009-May-06	A/Maryland/16/2009	Maryland Department of Health and Mental Hygiene	Centers for Disease Control and Prevention
EPI185904	HA	United States	2009-Feb-22	A/New York/67/2009	New York State Department of Health	Centers for Disease Control and Prevention
EPI185902	NA	United States	2009-Feb-22	A/New York/67/2009	New York State Department of Health	Centers for Disease Control and Prevention
EPI211367	HA	Bangladesh	2009-May-01	A/Bangladesh/483/2009	Institute of Epidemiology Disease Control and Research (IEDCR) & Bangladesh National Influenza Centre (NIC)	Centers for Disease Control and Prevention
EPI211368	NA	Bangladesh	2009-May-01	A/Bangladesh/483/2009	Institute of Epidemiology Disease Control and Research (IEDCR) & Bangladesh National Influenza Centre (NIC)	Centers for Disease Control and Prevention
EPI211376	HA	Bangladesh	2009-Jun-06	A/Bangladesh/2425/2009	Institute of Epidemiology Disease Control and Research (IEDCR) & Bangladesh National Influenza Centre (NIC)	Centers for Disease Control and Prevention
EPI211377	NA	Bangladesh	2009-Jun-06	A/Bangladesh/2425/2009	Institute of Epidemiology Disease Control and Research (IEDCR) & Bangladesh National Influenza Centre (NIC)	Centers for Disease Control and Prevention
EPI254579	NA	Bangladesh	2009-Apr-16	A/Bangladesh/3012/2009	Institute of Epidemiology Disease Control and Research (IEDCR) & Bangladesh National Influenza Centre (NIC)	Centers for Disease Control and Prevention
EPI254580	HA	Bangladesh	2009-Apr-16	A/Bangladesh/3012/2009	Institute of Epidemiology Disease Control and Research (IEDCR) & Bangladesh National Influenza Centre (NIC)	Centers for Disease Control and Prevention
EPI211343	HA	Brazil	2009-May-11	A/Brazil/1814/2009	Instituto Adolfo Lutz	Centers for Disease Control and Prevention
EPI211344	NA	Brazil	2009-May-11	A/Brazil/1814/2009	Instituto Adolfo Lutz	Centers for Disease Control and Prevention
EPI232508	HA	Vietnam	2009-Jun-02	A/Vietnam/210/2009	National Institute of Hygiene and Epidemiology	Centers for Disease Control and Prevention
EPI232507	NA	Vietnam	2009-Jun-02	A/Vietnam/210/2009	National Institute of Hygiene and Epidemiology	Centers for Disease Control and Prevention
EPI241170	NA	Vietnam	2009-Jul-29	A/Vietnam/2153/2009	National Institute of Hygiene and Epidemiology	Centers for Disease Control and Prevention
EPI241171	HA	Vietnam	2009-Jul-29	A/Vietnam/2153/2009	National Institute of Hygiene and Epidemiology	Centers for Disease Control and Prevention
EPI241173	NA	Vietnam	2009-May-25	A/Vietnam/0941/2009	National Institute of Hygiene and Epidemiology	Centers for Disease Control and Prevention
EPI241174	HA	Vietnam	2009-May-25	A/Vietnam/0941/2009	National Institute of Hygiene and Epidemiology	Centers for Disease Control and Prevention
EPI193942	HA	Anguilla	2009-Jun-10	A/Anguilla/4711/2009	Caribbean Epidemiology Center	Centers for Disease Control and Prevention
EPI193943	NA	Anguilla	2009-Jun-10	A/Anguilla/4711/2009	Caribbean Epidemiology Center	Centers for Disease Control and Prevention
EPI193945	HA	Suriname	2009-Jun-15	A/Suriname/5163/2009	Caribbean Epidemiology Center	Centers for Disease Control and Prevention
EPI193946	NA	Suriname	2009-Jun-15	A/Suriname/5163/2009	Caribbean Epidemiology Center	Centers for Disease Control and Prevention
EPI232522	NA	Cayman Islands	2009-Oct-22	A/Cayman Islands/9266/2009	Caribbean Epidemiology Center	Centers for Disease Control and Prevention
EPI232523	HA	Cayman Islands	2009-Oct-22	A/Cayman Islands/9266/2009	Caribbean Epidemiology Center	Centers for Disease Control and Prevention
EPI232513	NA	Bhutan	2009-Jun-17	A/Bhutan/154/2009	Thailand MOPH-U.S. CDC Collaboration (IEIP)	Centers for Disease Control and Prevention
EPI232514	HA	Bhutan	2009-Jun-17	A/Bhutan/154/2009	Thailand MOPH-U.S. CDC Collaboration (IEIP)	Centers for Disease Control and Prevention
EPI232616	NA	Thailand	2009-Aug-10	A/Thailand/0316/2009	Thailand MOPH-U.S. CDC Collaboration (IEIP)	Centers for Disease Control and Prevention
EPI232617	HA	Thailand	2009-Aug-10	A/Thailand/0316/2009	Thailand MOPH-U.S. CDC Collaboration (IEIP)	Centers for Disease Control and Prevention
EPI232619	NA	Thailand	2009-Sep-17	A/Thailand/18/2009	Thailand MOPH-U.S. CDC Collaboration (IEIP)	Centers for Disease Control and Prevention
EPI232620	HA	Thailand	2009-Sep-17	A/Thailand/18/2009	Thailand MOPH-U.S. CDC Collaboration (IEIP)	Centers for Disease Control and Prevention
EPI211287	HA	Paraguay	2009-Jun-06	A/Paraguay/52/2009	Central Laboratory of Public Health	Centers for Disease Control and Prevention
EPI211288	NA	Paraguay	2009-Jun-06	A/Paraguay/52/2009	Central Laboratory of Public Health	Centers for Disease Control and Prevention
EPI342116	NA	Nigeria	2009-Jan-01	A/Nigeria/155/2009	CDC GAP Nigeria	Centers for Disease Control and Prevention
EPI342117	HA	Nigeria	2009-Jan-01	A/Nigeria/155/2009	CDC GAP Nigeria	Centers for Disease Control and Prevention
EPI249998	NA	Lao, People's Democratic Republic	2009-Oct-07	A/Laos/224/2009	National Center for Laboratory and Epidemiology	Centers for Disease Control and Prevention
EPI249999	HA	Lao, People's Democratic Republic	2009-Oct-07	A/Laos/224/2009	National Center for Laboratory and Epidemiology	Centers for Disease Control and Prevention
EPI232558	NA	Kenya	2009-Aug-13	A/Kenya/1716/2009	CDC-Kenya	Centers for Disease Control and Prevention
EPI232559	HA	Kenya	2009-Aug-13	A/Kenya/1716/2009	CDC-Kenya	Centers for Disease Control and Prevention
EPI232561	NA	Kenya	2009-Oct-01	A/Kenya/1838/2009	CDC-Kenya	Centers for Disease Control and Prevention
EPI232562	HA	Kenya	2009-Oct-01	A/Kenya/1838/2009	CDC-Kenya	Centers for Disease Control and Prevention
EPI193974	HA	Honduras	2009-Jun-30	A/Honduras/2243/2009	Laboratorio Nacional de Virologia	Centers for Disease Control and Prevention
EPI193975	NA	Honduras	2009-Jun-30	A/Honduras/2243/2009	Laboratorio Nacional de Virologia	Centers for Disease Control and Prevention
EPI193980	HA	Guatemala	2009-Jul-09	A/Guatemala/29/2009	Laboratorio Nacional De Salud Guatemala	Centers for Disease Control and Prevention
EPI193981	NA	Guatemala	2009-Jul-09	A/Guatemala/29/2009	Laboratorio Nacional De Salud Guatemala	Centers for Disease Control and Prevention
EPI185901	NA	United States	2009-Jan-21	A/New York/03/2009	Westchester County Department of Laboratories & Research	Centers for Disease Control and Prevention
EPI193954	HA	United States	2009-Jan-21	A/New York/03/2009	Westchester County Department of Laboratories & Research	Centers for Disease Control and Prevention
EPI193903	HA	China	2009-Mar-03	A/Fujian-Tongan/142/2009	WHO Chinese National Influenza Center	Centers for Disease Control and Prevention
EPI193904	NA	China	2009-Mar-03	A/Fujian-Tongan/142/2009	WHO Chinese National Influenza Center	Centers for Disease Control and Prevention
EPI243594	NA	China	2009-Oct-27	A/Tianjin-Ninghe/312/2009	WHO Chinese National Influenza Center	Centers for Disease Control and Prevention
EPI243595	HA	China	2009-Oct-27	A/Tianjin-Ninghe/312/2009	WHO Chinese National Influenza Center	Centers for Disease Control and Prevention
EPI243599	NA	China	2009-Nov-23	A/Tianjin-Hexi/1471/2009	WHO Chinese National Influenza Center	Centers for Disease Control and Prevention
EPI243600	HA	China	2009-Nov-23	A/Tianjin-Hexi/1471/2009	WHO Chinese National Influenza Center	Centers for Disease Control and Prevention
EPI341664	NA	China	2009-Jun-01	A/Guangdong-Luohu/1256/2009	WHO Chinese National Influenza Center	Centers for Disease Control and Prevention
EPI341665	HA	China	2009-Jun-01	A/Guangdong-Luohu/1256/2009	WHO Chinese National Influenza Center	Centers for Disease Control and Prevention
EPI232471	NA	Singapore	2009-Jun-01	A/Singapore/37/2009	WHO Collaborating Centre for Reference and Research on Influenza	Centers for Disease Control and Prevention
EPI232472	HA	Singapore	2009-Jun-01	A/Singapore/37/2009	WHO Collaborating Centre for Reference and Research on Influenza	Centers for Disease Control and Prevention
EPI210291	HA	Papua New Guinea	2009-Aug-27	A/MOROBE/2/2009	Central Public Health Laboratory	WHO Collaborating Centre for Reference and Research on Influenza
EPI211200	NA	Papua New Guinea	2009-Aug-27	A/MOROBE/2/2009	Central Public Health Laboratory	WHO Collaborating Centre for Reference and Research on Influenza
EPI232969	NA	Algeria	2009-Nov-26	A/Algeria/G53/2009	Institut Pasteur d'Algerie	National Institute for Medical Research
EPI232970	HA	Algeria	2009-Nov-26	A/Algeria/G53/2009	Institut Pasteur d'Algerie	National Institute for Medical Research
EPI567796	HA	Australia	1993-Jan-01	A/Sydney/2/1993	Clinical Virology Unit, CDIM	WHO Collaborating Centre for Reference and Research on Influenza	Deng,Y-M.; Iannello,P.; Spirason,N; Jelley,L.;Lau,H.
EPI567795	NA	Australia	1993-Jan-01	A/Sydney/2/1993	Clinical Virology Unit, CDIM	WHO Collaborating Centre for Reference and Research on Influenza	Deng,Y-M.; Iannello,P.; Spirason,N; Jelley,L.;Lau,H.
EPI185803	NA	Russian Federation	2009-Mar-23	A/Astrakhan/7/2009	Russian Academy of Medical Sciences	Centers for Disease Control and Prevention
EPI185805	HA	Russian Federation	2009-Mar-23	A/Astrakhan/7/2009	Russian Academy of Medical Sciences	Centers for Disease Control and Prevention
EPI215135	NA	Russian Federation	2009-Feb-16	A/St. Petersburg/5/2009	Russian Academy of Medical Sciences	National Institute for Medical Research
EPI215136	HA	Russian Federation	2009-Feb-16	A/St. Petersburg/5/2009	Russian Academy of Medical Sciences	National Institute for Medical Research
EPI342066	NA	Russian Federation	2007-Apr-09	A/Voronezh/10/2007	Russian Academy of Medical Sciences	Centers for Disease Control and Prevention
EPI342067	HA	Russian Federation	2007-Apr-09	A/Voronezh/10/2007	Russian Academy of Medical Sciences	Centers for Disease Control and Prevention
EPI185745	NA	China	2009-Apr-06	A/Hong Kong/2007/2009	Government Virus Unit	Centers for Disease Control and Prevention
EPI185747	HA	China	2009-Apr-06	A/Hong Kong/2007/2009	Government Virus Unit	Centers for Disease Control and Prevention
EPI194001	HA	China	2009-Jul-09	A/Hong Kong/4557/2009	Government Virus Unit	Centers for Disease Control and Prevention
EPI194002	NA	China	2009-Jul-09	A/Hong Kong/4557/2009	Government Virus Unit	Centers for Disease Control and Prevention
EPI211541	HA	Hong Kong (SAR)	2009-Apr-04	A/Hong Kong/1985/2009	Government Virus Unit	National Institute for Medical Research
EPI211542	NA	Hong Kong (SAR)	2009-Apr-04	A/Hong Kong/1985/2009	Government Virus Unit	National Institute for Medical Research
EPI232537	NA	China	2009-Sep-17	A/Hong Kong/26237/2009	Government Virus Unit	Centers for Disease Control and Prevention
EPI232538	HA	China	2009-Sep-17	A/Hong Kong/26237/2009	Government Virus Unit	Centers for Disease Control and Prevention
EPI232967	NA	Hong Kong (SAR)	2009-Nov-10	A/Hong Kong/34194/2009	Government Virus Unit	National Institute for Medical Research
EPI232968	HA	Hong Kong (SAR)	2009-Nov-10	A/Hong Kong/34194/2009	Government Virus Unit	National Institute for Medical Research
EPI254601	HA	China	2009-Sep-18	A/Hong Kong/26560/2009	Government Virus Unit	Centers for Disease Control and Prevention
EPI254600	NA	China	2009-Sep-18	A/Hong Kong/26560/2009	Government Virus Unit	Centers for Disease Control and Prevention
EPI254585	NA	Dominican Republic	2009-Nov-12	A/Dominican Republic/3668/2009	Laboratorio de Investigacion / Centro de Educacion Medica y Amistad Dominico Japones (CEMADOJA)	Centers for Disease Control and Prevention
EPI254586	HA	Dominican Republic	2009-Nov-12	A/Dominican Republic/3668/2009	Laboratorio de Investigacion / Centro de Educacion Medica y Amistad Dominico Japones (CEMADOJA)	Centers for Disease Control and Prevention
EPI254591	NA	Dominican Republic	2009-Dec-04	A/Dominican Republic/3743/2009	Laboratorio de Investigacion / Centro de Educacion Medica y Amistad Dominico Japones (CEMADOJA)	Centers for Disease Control and Prevention
EPI254592	HA	Dominican Republic	2009-Dec-04	A/Dominican Republic/3743/2009	Laboratorio de Investigacion / Centro de Educacion Medica y Amistad Dominico Japones (CEMADOJA)	Centers for Disease Control and Prevention
EPI342182	NA	Dominican Republic	2009-Nov-12	A/Dominican Republic/3668/2009	Laboratorio de Investigacion / Centro de Educacion Medica y Amistad Dominico Japones (CEMADOJA)	Centers for Disease Control and Prevention
EPI342183	HA	Dominican Republic	2009-Nov-12	A/Dominican Republic/3668/2009	Laboratorio de Investigacion / Centro de Educacion Medica y Amistad Dominico Japones (CEMADOJA)	Centers for Disease Control and Prevention
EPI232480	NA	Costa Rica	2009-Jul-24	A/Costa Rica/5023/2009	Laboratorio Nacional de Influenza	Centers for Disease Control and Prevention
EPI232481	HA	Costa Rica	2009-Jul-24	A/Costa Rica/5023/2009	Laboratorio Nacional de Influenza	Centers for Disease Control and Prevention
EPI189218	HA	Australia	2009-Jun-02	A/Victoria/209/2009	Victorian Infectious Diseases Reference Laboratory	WHO Collaborating Centre for Reference and Research on Influenza
EPI189219	NA	Australia	2009-Jun-02	A/Victoria/209/2009	Victorian Infectious Diseases Reference Laboratory	WHO Collaborating Centre for Reference and Research on Influenza
EPI211742	NA	Australia	2009-Jun-02	A/VICTORIA/206/2009	Victorian Infectious Diseases Reference Laboratory	WHO Collaborating Centre for Reference and Research on Influenza	Deng.Y; Iannello,P.; Ernest,J.; Caldwell,N.; Komadina,N.
EPI211743	HA	Australia	2009-Jun-02	A/VICTORIA/206/2009	Victorian Infectious Diseases Reference Laboratory	WHO Collaborating Centre for Reference and Research on Influenza	Deng.Y; Iannello,P.; Ernest,J.; Caldwell,N.; Komadina,N.
EPI162979	HA	Singapore	2008-May-02	A/Singapore/21/2008	Singapore General Hospital	WHO Collaborating Centre for Reference and Research on Influenza
EPI162980	NA	Singapore	2008-May-02	A/Singapore/21/2008	Singapore General Hospital	WHO Collaborating Centre for Reference and Research on Influenza
EPI193939	HA	Singapore	2009-Jun-15	A/Singapore/73/2009	Singapore General Hospital	Centers for Disease Control and Prevention
EPI193940	NA	Singapore	2009-Jun-15	A/Singapore/73/2009	Singapore General Hospital	Centers for Disease Control and Prevention
EPI182943	HA	Singapore	2009-Mar-27	A/Singapore/39/2009	National University Hospital	WHO Collaborating Centre for Reference and Research on Influenza
EPI182944	NA	Singapore	2009-Mar-27	A/Singapore/39/2009	National University Hospital	WHO Collaborating Centre for Reference and Research on Influenza
EPI210288	HA	Macao	2009-Jul-03	A/MACAU/2321/2009	Laboratorio De Saude Publico	WHO Collaborating Centre for Reference and Research on Influenza
EPI211603	NA	Macao	2009-Jul-03	A/MACAU/2321/2009	Laboratorio De Saude Publico	WHO Collaborating Centre for Reference and Research on Influenza
EPI228228	NA	Macao	2009-Jul-27	A/MACAU/3415/2009	Laboratorio De Saude Publico	WHO Collaborating Centre for Reference and Research on Influenza	Yi-Mo Deng, Pina Iannello, Joanne Ernest, Natalie Caldwell &amp; Naomi Komadina
EPI228229	HA	Macao	2009-Jul-27	A/MACAU/3415/2009	Laboratorio De Saude Publico	WHO Collaborating Centre for Reference and Research on Influenza	Yi-Mo Deng, Pina Iannello, Joanne Ernest, Natalie Caldwell &amp; Naomi Komadina
EPI186311	HA	Australia	2009-Jan-20	A/Sydney/3/2009	Westmead Hospital	WHO Collaborating Centre for Reference and Research on Influenza
[truncated: 29 more rows]

## Sheet: Acknowledge Table (2010-2015)
We acknowledge the authors, originating and submitting laboratories of the sequences from GISAID’s EpiFlu™ Database on which this research is based. The list is detailed below.
All submitters of data may be contacted directly via the GISAID website www.gisaid.org
Segment ID	Segment	Country	Collection date	Isolate name	Originating Lab	Submitting Lab	Authors
EPI648865	HA	Australia	2015-Jun-30	A/Tasmania/1005/2015	Institute of Medical and Veterinary Science (IMVS)	WHO Collaborating Centre for Reference and Research on Influenza	Deng, Y-M.; Iannello,P.; Spirason,N.; Lau,H.; Komadina,N
EPI648862	HA	Australia	2014-Nov-06	A/Perth/1055/2014	Pathwest QE II Medical Centre	WHO Collaborating Centre for Reference and Research on Influenza	Deng, Y-M.; Iannello,P.; Spirason,N.; Lau,H.; Komadina,N
EPI642559	NA	Sweden	2015-Aug-19	A/Stockholm/40/2015		Swedish Institute for Infectious Disease Control
EPI642560	HA	Sweden	2015-Aug-19	A/Stockholm/40/2015		Swedish Institute for Infectious Disease Control
EPI636302	NA	Australia	2015-Jul-15	A/Victoria/814/2015	Austin Health	WHO Collaborating Centre for Reference and Research on Influenza	Deng,Y-M.; Iannello,P.; Spirason,N.; Lau,H.; Komadina,N.
EPI636304	HA	Australia	2015-Jul-15	A/Victoria/814/2015	Austin Health	WHO Collaborating Centre for Reference and Research on Influenza	Deng,Y-M.; Iannello,P.; Spirason,N.; Lau,H.; Komadina,N.
EPI636297	NA	Australia	2015-Jul-10	A/Victoria/539/2015	Monash Medical Centre	WHO Collaborating Centre for Reference and Research on Influenza	Deng,Y-M.; Iannello,P.; Spirason,N.; Lau,H.; Komadina,N.
EPI636300	HA	Australia	2015-Jul-10	A/Victoria/539/2015	Monash Medical Centre	WHO Collaborating Centre for Reference and Research on Influenza	Deng,Y-M.; Iannello,P.; Spirason,N.; Lau,H.; Komadina,N.
EPI636292	NA	Australia	2015-Jul-09	A/Victoria/533/2015	Monash Medical Centre	WHO Collaborating Centre for Reference and Research on Influenza	Deng,Y-M.; Iannello,P.; Spirason,N.; Lau,H.; Komadina,N.
EPI636293	HA	Australia	2015-Jul-09	A/Victoria/533/2015	Monash Medical Centre	WHO Collaborating Centre for Reference and Research on Influenza	Deng,Y-M.; Iannello,P.; Spirason,N.; Lau,H.; Komadina,N.
EPI636286	NA	Australia	2015-May-16	A/Victoria/511/2015	Monash Medical Centre	WHO Collaborating Centre for Reference and Research on Influenza	Deng,Y-M.; Iannello,P.; Spirason,N.; Lau,H.; Komadina,N.
EPI636288	HA	Australia	2015-May-16	A/Victoria/511/2015	Monash Medical Centre	WHO Collaborating Centre for Reference and Research on Influenza	Deng,Y-M.; Iannello,P.; Spirason,N.; Lau,H.; Komadina,N.
EPI636279	NA	Australia	2015-Apr-22	A/Victoria/508/2015	Monash Medical Centre	WHO Collaborating Centre for Reference and Research on Influenza	Deng,Y-M.; Iannello,P.; Spirason,N.; Lau,H.; Komadina,N.
EPI636281	HA	Australia	2015-Apr-22	A/Victoria/508/2015	Monash Medical Centre	WHO Collaborating Centre for Reference and Research on Influenza	Deng,Y-M.; Iannello,P.; Spirason,N.; Lau,H.; Komadina,N.
EPI636271	NA	Australia	2015-Jun-17	A/Victoria/1000/2015	Institute of Medical and Veterinary Science (IMVS)	WHO Collaborating Centre for Reference and Research on Influenza	Deng,Y-M.; Iannello,P.; Spirason,N.; Lau,H.; Komadina,N.
EPI636274	HA	Australia	2015-Jun-17	A/Victoria/1000/2015	Institute of Medical and Veterinary Science (IMVS)	WHO Collaborating Centre for Reference and Research on Influenza	Deng,Y-M.; Iannello,P.; Spirason,N.; Lau,H.; Komadina,N.
EPI636264	NA	Australia	2015-Apr-10	A/Townsville/1002/2015	Institute of Medical and Veterinary Science (IMVS)	WHO Collaborating Centre for Reference and Research on Influenza	Deng,Y-M.; Iannello,P.; Spirason,N.; Lau,H.; Komadina,N.
EPI636267	HA	Australia	2015-Apr-10	A/Townsville/1002/2015	Institute of Medical and Veterinary Science (IMVS)	WHO Collaborating Centre for Reference and Research on Influenza	Deng,Y-M.; Iannello,P.; Spirason,N.; Lau,H.; Komadina,N.
EPI636262	HA	Australia	2015-Apr-20	A/Tasmania/7/2015	Royal Hobart Hospital	WHO Collaborating Centre for Reference and Research on Influenza	Deng,Y-M.; Iannello,P.; Spirason,N.; Lau,H.; Komadina,N.
EPI636260	NA	Australia	2015-Apr-20	A/Tasmania/7/2015	Royal Hobart Hospital	WHO Collaborating Centre for Reference and Research on Influenza	Deng,Y-M.; Iannello,P.; Spirason,N.; Lau,H.; Komadina,N.
EPI636249	NA	Australia	2015-Jun-26	A/Tasmania/25/2015	Royal Hobart Hospital	WHO Collaborating Centre for Reference and Research on Influenza	Deng,Y-M.; Iannello,P.; Spirason,N.; Lau,H.; Komadina,N.
EPI636251	HA	Australia	2015-Jun-26	A/Tasmania/25/2015	Royal Hobart Hospital	WHO Collaborating Centre for Reference and Research on Influenza	Deng,Y-M.; Iannello,P.; Spirason,N.; Lau,H.; Komadina,N.
EPI636244	NA	Australia	2015-Jun-23	A/Tasmania/24/2015	Royal Hobart Hospital	WHO Collaborating Centre for Reference and Research on Influenza	Deng,Y-M.; Iannello,P.; Spirason,N.; Lau,H.; Komadina,N.
EPI636247	HA	Australia	2015-Jun-23	A/Tasmania/24/2015	Royal Hobart Hospital	WHO Collaborating Centre for Reference and Research on Influenza	Deng,Y-M.; Iannello,P.; Spirason,N.; Lau,H.; Komadina,N.
EPI636234	NA	Australia	2014-Dec-04	A/Sydney/530/2014	Prince of Wales Hospital	WHO Collaborating Centre for Reference and Research on Influenza	Deng,Y-M.; Iannello,P.; Spirason,N.; Lau,H.; Komadina,N.
EPI636236	HA	Australia	2014-Dec-04	A/Sydney/530/2014	Prince of Wales Hospital	WHO Collaborating Centre for Reference and Research on Influenza	Deng,Y-M.; Iannello,P.; Spirason,N.; Lau,H.; Komadina,N.
EPI636229	NA	Australia	2014-Nov-20	A/Sydney/529/2014	Prince of Wales Hospital	WHO Collaborating Centre for Reference and Research on Influenza	Deng,Y-M.; Iannello,P.; Spirason,N.; Lau,H.; Komadina,N.
EPI636233	HA	Australia	2014-Nov-20	A/Sydney/529/2014	Prince of Wales Hospital	WHO Collaborating Centre for Reference and Research on Influenza	Deng,Y-M.; Iannello,P.; Spirason,N.; Lau,H.; Komadina,N.
EPI636223	NA	Australia	2015-Feb-06	A/Sydney/509/2015	Prince of Wales Hospital	WHO Collaborating Centre for Reference and Research on Influenza	Deng,Y-M.; Iannello,P.; Spirason,N.; Lau,H.; Komadina,N.
EPI636226	HA	Australia	2015-Feb-06	A/Sydney/509/2015	Prince of Wales Hospital	WHO Collaborating Centre for Reference and Research on Influenza	Deng,Y-M.; Iannello,P.; Spirason,N.; Lau,H.; Komadina,N.
EPI636219	NA	Australia	2015-Jan-06	A/Sydney/507/2015	Prince of Wales Hospital	WHO Collaborating Centre for Reference and Research on Influenza	Deng,Y-M.; Iannello,P.; Spirason,N.; Lau,H.; Komadina,N.
EPI636220	HA	Australia	2015-Jan-06	A/Sydney/507/2015	Prince of Wales Hospital	WHO Collaborating Centre for Reference and Research on Influenza	Deng,Y-M.; Iannello,P.; Spirason,N.; Lau,H.; Komadina,N.
EPI636214	NA	Australia	2015-Jan-13	A/Sydney/502/2015	Prince of Wales Hospital	WHO Collaborating Centre for Reference and Research on Influenza	Deng,Y-M.; Iannello,P.; Spirason,N.; Lau,H.; Komadina,N.
EPI636216	HA	Australia	2015-Jan-13	A/Sydney/502/2015	Prince of Wales Hospital	WHO Collaborating Centre for Reference and Research on Influenza	Deng,Y-M.; Iannello,P.; Spirason,N.; Lau,H.; Komadina,N.
EPI636209	NA	Australia	2015-Jun-03	A/Sydney/42/2015	Clinical Virology Unit, CDIM	WHO Collaborating Centre for Reference and Research on Influenza	Deng,Y-M.; Iannello,P.; Spirason,N.; Lau,H.; Komadina,N.
EPI636211	HA	Australia	2015-Jun-03	A/Sydney/42/2015	Clinical Virology Unit, CDIM	WHO Collaborating Centre for Reference and Research on Influenza	Deng,Y-M.; Iannello,P.; Spirason,N.; Lau,H.; Komadina,N.
EPI636205	NA	Australia	2015-Mar-24	A/Sydney/20/2015	Clinical Virology Unit, CDIM	WHO Collaborating Centre for Reference and Research on Influenza	Deng,Y-M.; Iannello,P.; Spirason,N.; Lau,H.; Komadina,N.
EPI636207	HA	Australia	2015-Mar-24	A/Sydney/20/2015	Clinical Virology Unit, CDIM	WHO Collaborating Centre for Reference and Research on Influenza	Deng,Y-M.; Iannello,P.; Spirason,N.; Lau,H.; Komadina,N.
EPI636184	NA	Australia	2015-May-19	A/South Australia/66/2015	Institute of Medical and Veterinary Science (IMVS)	WHO Collaborating Centre for Reference and Research on Influenza	Deng,Y-M.; Iannello,P.; Spirason,N.; Lau,H.; Komadina,N.
EPI636186	HA	Australia	2015-May-19	A/South Australia/66/2015	Institute of Medical and Veterinary Science (IMVS)	WHO Collaborating Centre for Reference and Research on Influenza	Deng,Y-M.; Iannello,P.; Spirason,N.; Lau,H.; Komadina,N.
EPI636180	NA	Australia	2015-Apr-20	A/South Australia/57/2015	Institute of Medical and Veterinary Science (IMVS)	WHO Collaborating Centre for Reference and Research on Influenza	Deng,Y-M.; Iannello,P.; Spirason,N.; Lau,H.; Komadina,N.
EPI636182	HA	Australia	2015-Apr-20	A/South Australia/57/2015	Institute of Medical and Veterinary Science (IMVS)	WHO Collaborating Centre for Reference and Research on Influenza	Deng,Y-M.; Iannello,P.; Spirason,N.; Lau,H.; Komadina,N.
EPI636169	NA	Australia	2015-Jul-02	A/South Australia/1004/2015	Institute of Medical and Veterinary Science (IMVS)	WHO Collaborating Centre for Reference and Research on Influenza	Deng,Y-M.; Iannello,P.; Spirason,N.; Lau,H.; Komadina,N.
EPI636171	HA	Australia	2015-Jul-02	A/South Australia/1004/2015	Institute of Medical and Veterinary Science (IMVS)	WHO Collaborating Centre for Reference and Research on Influenza	Deng,Y-M.; Iannello,P.; Spirason,N.; Lau,H.; Komadina,N.
EPI636158	NA	New Zealand	2015-Mar-18	A/South Auckland/7/2015	Institute of Environmental Science & Research	WHO Collaborating Centre for Reference and Research on Influenza	Deng,Y-M.; Iannello,P.; Spirason,N.; Lau,H.; Komadina,N.
EPI636160	HA	New Zealand	2015-Mar-18	A/South Auckland/7/2015	Institute of Environmental Science & Research	WHO Collaborating Centre for Reference and Research on Influenza	Deng,Y-M.; Iannello,P.; Spirason,N.; Lau,H.; Komadina,N.
EPI636152	NA	New Zealand	2015-Feb-08	A/South Auckland/5/2015	Institute of Environmental Science & Research	WHO Collaborating Centre for Reference and Research on Influenza	Deng,Y-M.; Iannello,P.; Spirason,N.; Lau,H.; Komadina,N.
EPI636154	HA	New Zealand	2015-Feb-08	A/South Auckland/5/2015	Institute of Environmental Science & Research	WHO Collaborating Centre for Reference and Research on Influenza	Deng,Y-M.; Iannello,P.; Spirason,N.; Lau,H.; Komadina,N.
EPI636147	NA	New Zealand	2015-Jan-25	A/South Auckland/1/2015	Institute of Environmental Science & Research	WHO Collaborating Centre for Reference and Research on Influenza	Deng,Y-M.; Iannello,P.; Spirason,N.; Lau,H.; Komadina,N.
EPI636149	HA	New Zealand	2015-Jan-25	A/South Auckland/1/2015	Institute of Environmental Science & Research	WHO Collaborating Centre for Reference and Research on Influenza	Deng,Y-M.; Iannello,P.; Spirason,N.; Lau,H.; Komadina,N.
EPI636140	NA	Philippines	2015-Feb-11	A/Philippines/2/2015	Research Institute of Tropical Medicine	WHO Collaborating Centre for Reference and Research on Influenza	Deng,Y-M.; Iannello,P.; Spirason,N.; Lau,H.; Komadina,N.
EPI636141	HA	Philippines	2015-Feb-11	A/Philippines/2/2015	Research Institute of Tropical Medicine	WHO Collaborating Centre for Reference and Research on Influenza	Deng,Y-M.; Iannello,P.; Spirason,N.; Lau,H.; Komadina,N.
EPI636137	NA	Australia	2015-May-12	A/Perth/39/2015	Pathwest QE II Medical Centre	WHO Collaborating Centre for Reference and Research on Influenza	Deng,Y-M.; Iannello,P.; Spirason,N.; Lau,H.; Komadina,N.
EPI636138	HA	Australia	2015-May-12	A/Perth/39/2015	Pathwest QE II Medical Centre	WHO Collaborating Centre for Reference and Research on Influenza	Deng,Y-M.; Iannello,P.; Spirason,N.; Lau,H.; Komadina,N.
EPI636134	NA	Australia	2015-Apr-30	A/Perth/37/2015	Pathwest QE II Medical Centre	WHO Collaborating Centre for Reference and Research on Influenza	Deng,Y-M.; Iannello,P.; Spirason,N.; Lau,H.; Komadina,N.
EPI636135	HA	Australia	2015-Apr-30	A/Perth/37/2015	Pathwest QE II Medical Centre	WHO Collaborating Centre for Reference and Research on Influenza	Deng,Y-M.; Iannello,P.; Spirason,N.; Lau,H.; Komadina,N.
EPI636132	NA	Australia	2015-Feb-20	A/Perth/15/2015	Pathwest QE II Medical Centre	WHO Collaborating Centre for Reference and Research on Influenza	Deng,Y-M.; Iannello,P.; Spirason,N.; Lau,H.; Komadina,N.
EPI636133	HA	Australia	2015-Feb-20	A/Perth/15/2015	Pathwest QE II Medical Centre	WHO Collaborating Centre for Reference and Research on Influenza	Deng,Y-M.; Iannello,P.; Spirason,N.; Lau,H.; Komadina,N.
EPI636126	NA	Australia	2015-May-02	A/Newcastle/9/2015	John Hunter Hospital	WHO Collaborating Centre for Reference and Research on Influenza	Deng,Y-M.; Iannello,P.; Spirason,N.; Lau,H.; Komadina,N.
EPI636127	HA	Australia	2015-May-02	A/Newcastle/9/2015	John Hunter Hospital	WHO Collaborating Centre for Reference and Research on Influenza	Deng,Y-M.; Iannello,P.; Spirason,N.; Lau,H.; Komadina,N.
EPI636121	NA	Australia	2015-May-24	A/Newcastle/11/2015	John Hunter Hospital	WHO Collaborating Centre for Reference and Research on Influenza	Deng,Y-M.; Iannello,P.; Spirason,N.; Lau,H.; Komadina,N.
EPI636122	HA	Australia	2015-May-24	A/Newcastle/11/2015	John Hunter Hospital	WHO Collaborating Centre for Reference and Research on Influenza	Deng,Y-M.; Iannello,P.; Spirason,N.; Lau,H.; Komadina,N.
EPI636112	NA	Malaysia	2015-Mar-11	A/Malaysia/474/2015	Institut Penyelidikan Perubatan	WHO Collaborating Centre for Reference and Research on Influenza	Deng,Y-M.; Iannello,P.; Spirason,N.; Lau,H.; Komadina,N.
EPI636113	HA	Malaysia	2015-Mar-11	A/Malaysia/474/2015	Institut Penyelidikan Perubatan	WHO Collaborating Centre for Reference and Research on Influenza	Deng,Y-M.; Iannello,P.; Spirason,N.; Lau,H.; Komadina,N.
EPI636106	NA	Fiji	2015-Apr-02	A/Fiji/4/2015	National Centre for Scientific Services for Virology and Vector Borne Diseases	WHO Collaborating Centre for Reference and Research on Influenza	Deng,Y-M.; Iannello,P.; Spirason,N.; Lau,H.; Komadina,N.
EPI636107	HA	Fiji	2015-Apr-02	A/Fiji/4/2015	National Centre for Scientific Services for Virology and Vector Borne Diseases	WHO Collaborating Centre for Reference and Research on Influenza	Deng,Y-M.; Iannello,P.; Spirason,N.; Lau,H.; Komadina,N.
EPI636103	NA	Fiji	2015-Mar-30	A/Fiji/3/2015	National Centre for Scientific Services for Virology and Vector Borne Diseases	WHO Collaborating Centre for Reference and Research on Influenza	Deng,Y-M.; Iannello,P.; Spirason,N.; Lau,H.; Komadina,N.
EPI636104	HA	Fiji	2015-Mar-30	A/Fiji/3/2015	National Centre for Scientific Services for Virology and Vector Borne Diseases	WHO Collaborating Centre for Reference and Research on Influenza	Deng,Y-M.; Iannello,P.; Spirason,N.; Lau,H.; Komadina,N.
EPI636097	NA	New Zealand	2015-Jun-14	A/Christchurch/502/2015	Canterbury Health Services	WHO Collaborating Centre for Reference and Research on Influenza	Deng,Y-M.; Iannello,P.; Spirason,N.; Lau,H.; Komadina,N.
EPI636098	HA	New Zealand	2015-Jun-14	A/Christchurch/502/2015	Canterbury Health Services	WHO Collaborating Centre for Reference and Research on Influenza	Deng,Y-M.; Iannello,P.; Spirason,N.; Lau,H.; Komadina,N.
EPI636094	NA	New Zealand	2015-Jun-15	A/Christchurch/500/2015	Canterbury Health Services	WHO Collaborating Centre for Reference and Research on Influenza	Deng,Y-M.; Iannello,P.; Spirason,N.; Lau,H.; Komadina,N.
EPI636095	HA	New Zealand	2015-Jun-15	A/Christchurch/500/2015	Canterbury Health Services	WHO Collaborating Centre for Reference and Research on Influenza	Deng,Y-M.; Iannello,P.; Spirason,N.; Lau,H.; Komadina,N.
EPI636085	NA	Australia	2015-Jun-06	A/Canberra/20/2015	Canberra Hospital	WHO Collaborating Centre for Reference and Research on Influenza	Deng,Y-M.; Iannello,P.; Spirason,N.; Lau,H.; Komadina,N.
EPI636086	HA	Australia	2015-Jun-06	A/Canberra/20/2015	Canberra Hospital	WHO Collaborating Centre for Reference and Research on Influenza	Deng,Y-M.; Iannello,P.; Spirason,N.; Lau,H.; Komadina,N.
EPI636080	NA	Australia	2015-Feb-12	A/Canberra/12/2015	Canberra Hospital	WHO Collaborating Centre for Reference and Research on Influenza	Deng,Y-M.; Iannello,P.; Spirason,N.; Lau,H.; Komadina,N.
EPI636081	HA	Australia	2015-Feb-12	A/Canberra/12/2015	Canberra Hospital	WHO Collaborating Centre for Reference and Research on Influenza	Deng,Y-M.; Iannello,P.; Spirason,N.; Lau,H.; Komadina,N.
EPI636074	NA	Australia	2015-Apr-30	A/Brisbane/97/2015	Queensland Health Scientific Services	WHO Collaborating Centre for Reference and Research on Influenza	Deng,Y-M.; Iannello,P.; Spirason,N.; Lau,H.; Komadina,N.
EPI636075	HA	Australia	2015-Apr-30	A/Brisbane/97/2015	Queensland Health Scientific Services	WHO Collaborating Centre for Reference and Research on Influenza	Deng,Y-M.; Iannello,P.; Spirason,N.; Lau,H.; Komadina,N.
EPI636072	NA	Australia	2015-Apr-21	A/Brisbane/86/2015	Queensland Health Scientific Services	WHO Collaborating Centre for Reference and Research on Influenza	Deng,Y-M.; Iannello,P.; Spirason,N.; Lau,H.; Komadina,N.
EPI636073	HA	Australia	2015-Apr-21	A/Brisbane/86/2015	Queensland Health Scientific Services	WHO Collaborating Centre for Reference and Research on Influenza	Deng,Y-M.; Iannello,P.; Spirason,N.; Lau,H.; Komadina,N.
EPI636069	NA	Australia	2015-Apr-22	A/Brisbane/82/2015	Queensland Health Scientific Services	WHO Collaborating Centre for Reference and Research on Influenza	Deng,Y-M.; Iannello,P.; Spirason,N.; Lau,H.; Komadina,N.
EPI636070	HA	Australia	2015-Apr-22	A/Brisbane/82/2015	Queensland Health Scientific Services	WHO Collaborating Centre for Reference and Research on Influenza	Deng,Y-M.; Iannello,P.; Spirason,N.; Lau,H.; Komadina,N.
EPI636066	NA	Australia	2015-Apr-05	A/Brisbane/79/2015	Queensland Health Scientific Services	WHO Collaborating Centre for Reference and Research on Influenza	Deng,Y-M.; Iannello,P.; Spirason,N.; Lau,H.; Komadina,N.
EPI636067	HA	Australia	2015-Apr-05	A/Brisbane/79/2015	Queensland Health Scientific Services	WHO Collaborating Centre for Reference and Research on Influenza	Deng,Y-M.; Iannello,P.; Spirason,N.; Lau,H.; Komadina,N.
EPI636063	NA	Australia	2015-Mar-31	A/Brisbane/71/2015	Queensland Health Scientific Services	WHO Collaborating Centre for Reference and Research on Influenza	Deng,Y-M.; Iannello,P.; Spirason,N.; Lau,H.; Komadina,N.
EPI636064	HA	Australia	2015-Mar-31	A/Brisbane/71/2015	Queensland Health Scientific Services	WHO Collaborating Centre for Reference and Research on Influenza	Deng,Y-M.; Iannello,P.; Spirason,N.; Lau,H.; Komadina,N.
EPI636060	NA	Australia	2015-Mar-18	A/Brisbane/47/2015	Queensland Health Scientific Services	WHO Collaborating Centre for Reference and Research on Influenza	Deng,Y-M.; Iannello,P.; Spirason,N.; Lau,H.; Komadina,N.
EPI636061	HA	Australia	2015-Mar-18	A/Brisbane/47/2015	Queensland Health Scientific Services	WHO Collaborating Centre for Reference and Research on Influenza	Deng,Y-M.; Iannello,P.; Spirason,N.; Lau,H.; Komadina,N.
EPI630012	NA	New Zealand	2014-Sep-16	A/Wellington/94/2014	Institute of Environmental Science & Research	WHO Collaborating Centre for Reference and Research on Influenza	Deng, Y-M.; Iannello, P.; Spirason, N.; Jelly, L.; Lau, H.; Komadina, N.
EPI630013	HA	New Zealand	2014-Sep-16	A/Wellington/94/2014	Institute of Environmental Science & Research	WHO Collaborating Centre for Reference and Research on Influenza	Deng, Y-M.; Iannello, P.; Spirason, N.; Jelly, L.; Lau, H.; Komadina, N.
EPI630007	NA	Vietnam	2014-May-29	A/Vietnam/6/2014	Pasteur Institute of Ho Chi Minh	WHO Collaborating Centre for Reference and Research on Influenza	Nguyen,TN; Nguyen,TL; Deng,Y-M; Komadina,N
EPI630008	HA	Vietnam	2014-May-29	A/Vietnam/6/2014	Pasteur Institute of Ho Chi Minh	WHO Collaborating Centre for Reference and Research on Influenza	Nguyen,TN; Nguyen,TL; Deng,Y-M; Komadina,N
EPI630004	NA	Vietnam	2014-May-30	A/Vietnam/5/2014	Pasteur Institute of Ho Chi Minh	WHO Collaborating Centre for Reference and Research on Influenza	Nguyen,TN; Nguyen,TL; Deng,Y-M; Komadina,N
EPI630005	HA	Vietnam	2014-May-30	A/Vietnam/5/2014	Pasteur Institute of Ho Chi Minh	WHO Collaborating Centre for Reference and Research on Influenza	Nguyen,TN; Nguyen,TL; Deng,Y-M; Komadina,N
EPI630001	NA	Vietnam	2014-May-29	A/Vietnam/4/2014	Pasteur Institute of Ho Chi Minh	WHO Collaborating Centre for Reference and Research on Influenza	Nguyen,TN; Nguyen,TL; Deng,Y-M; Komadina,N
EPI630002	HA	Vietnam	2014-May-29	A/Vietnam/4/2014	Pasteur Institute of Ho Chi Minh	WHO Collaborating Centre for Reference and Research on Influenza	Nguyen,TN; Nguyen,TL; Deng,Y-M; Komadina,N
EPI629992	NA	Vietnam	2014-Jan-09	A/Vietnam/1/2014	Pasteur Institute of Ho Chi Minh	WHO Collaborating Centre for Reference and Research on Influenza	Nguyen,TN; Nguyen,TL; Deng,Y-M; Komadina,N
EPI629993	HA	Vietnam	2014-Jan-09	A/Vietnam/1/2014	Pasteur Institute of Ho Chi Minh	WHO Collaborating Centre for Reference and Research on Influenza	Nguyen,TN; Nguyen,TL; Deng,Y-M; Komadina,N
EPI629989	NA	Australia	2014-Aug-04	A/Victoria/92/2014	Victorian Infectious Diseases Reference Laboratory	WHO Collaborating Centre for Reference and Research on Influenza	Chong, K.; Deng, Y-M.; Sullivan, S.; Komadina, N.
EPI629990	HA	Australia	2014-Aug-04	A/Victoria/92/2014	Victorian Infectious Diseases Reference Laboratory	WHO Collaborating Centre for Reference and Research on Influenza	Chong, K.; Deng, Y-M.; Sullivan, S.; Komadina, N.
EPI629985	HA	Australia	2014-Jul-30	A/Victoria/88/2014	Victorian Infectious Diseases Reference Laboratory	WHO Collaborating Centre for Reference and Research on Influenza	Chong, K.; Deng, Y-M.; Sullivan, S.; Komadina, N.
EPI629984	NA	Australia	2014-Jul-30	A/Victoria/88/2014	Victorian Infectious Diseases Reference Laboratory	WHO Collaborating Centre for Reference and Research on Influenza	Chong, K.; Deng, Y-M.; Sullivan, S.; Komadina, N.
EPI629982	NA	Australia	2012-Jun-30	A/Victoria/70/2012	Victorian Infectious Diseases Reference Laboratory	WHO Collaborating Centre for Reference and Research on Influenza	Chong, K.; Deng, Y-M.; Sullivan, S.; Komadina, N.
EPI629983	HA	Australia	2012-Jun-30	A/Victoria/70/2012	Victorian Infectious Diseases Reference Laboratory	WHO Collaborating Centre for Reference and Research on Influenza	Chong, K.; Deng, Y-M.; Sullivan, S.; Komadina, N.
EPI629980	NA	Australia	2014-Jul-16	A/Victoria/69/2014	Victorian Infectious Diseases Reference Laboratory	WHO Collaborating Centre for Reference and Research on Influenza	Chong, K.; Deng, Y-M.; Sullivan, S.; Komadina, N.
EPI629981	HA	Australia	2014-Jul-16	A/Victoria/69/2014	Victorian Infectious Diseases Reference Laboratory	WHO Collaborating Centre for Reference and Research on Influenza	Chong, K.; Deng, Y-M.; Sullivan, S.; Komadina, N.
EPI629978	NA	Australia	2012-Jun-27	A/Victoria/64/2012	Victorian Infectious Diseases Reference Laboratory	WHO Collaborating Centre for Reference and Research on Influenza	Chong, K.; Deng, Y-M.; Sullivan, S.; Komadina, N.
EPI629979	HA	Australia	2012-Jun-27	A/Victoria/64/2012	Victorian Infectious Diseases Reference Laboratory	WHO Collaborating Centre for Reference and Research on Influenza	Chong, K.; Deng, Y-M.; Sullivan, S.; Komadina, N.
EPI629976	NA	Australia	2012-Jun-26	A/Victoria/57/2012	Victorian Infectious Diseases Reference Laboratory	WHO Collaborating Centre for Reference and Research on Influenza	Chong, K.; Deng, Y-M.; Sullivan, S.; Komadina, N.
EPI629977	HA	Australia	2012-Jun-26	A/Victoria/57/2012	Victorian Infectious Diseases Reference Laboratory	WHO Collaborating Centre for Reference and Research on Influenza	Chong, K.; Deng, Y-M.; Sullivan, S.; Komadina, N.
EPI629974	NA	Australia	2014-Oct-03	A/Victoria/5071/2014	Victorian Infectious Diseases Reference Laboratory	WHO Collaborating Centre for Reference and Research on Influenza	Chong, K.; Deng, Y-M.; Sullivan, S.; Komadina, N.
EPI629975	HA	Australia	2014-Oct-03	A/Victoria/5071/2014	Victorian Infectious Diseases Reference Laboratory	WHO Collaborating Centre for Reference and Research on Influenza	Chong, K.; Deng, Y-M.; Sullivan, S.; Komadina, N.
EPI629970	NA	Australia	2014-Sep-22	A/Victoria/5064/2014	Victorian Infectious Diseases Reference Laboratory	WHO Collaborating Centre for Reference and Research on Influenza	Chong, K.; Deng, Y-M.; Sullivan, S.; Komadina, N.
EPI629971	HA	Australia	2014-Sep-22	A/Victoria/5064/2014	Victorian Infectious Diseases Reference Laboratory	WHO Collaborating Centre for Reference and Research on Influenza	Chong, K.; Deng, Y-M.; Sullivan, S.; Komadina, N.
EPI629968	NA	Australia	2014-Sep-22	A/Victoria/5063/2014	Victorian Infectious Diseases Reference Laboratory	WHO Collaborating Centre for Reference and Research on Influenza	Chong, K.; Deng, Y-M.; Sullivan, S.; Komadina, N.
EPI629969	HA	Australia	2014-Sep-22	A/Victoria/5063/2014	Victorian Infectious Diseases Reference Laboratory	WHO Collaborating Centre for Reference and Research on Influenza	Chong, K.; Deng, Y-M.; Sullivan, S.; Komadina, N.
EPI629966	NA	Australia	2014-Sep-23	A/Victoria/5062/2014	Victorian Infectious Diseases Reference Laboratory	WHO Collaborating Centre for Reference and Research on Influenza	Chong, K.; Deng, Y-M.; Sullivan, S.; Komadina, N.
EPI629967	HA	Australia	2014-Sep-23	A/Victoria/5062/2014	Victorian Infectious Diseases Reference Laboratory	WHO Collaborating Centre for Reference and Research on Influenza	Chong, K.; Deng, Y-M.; Sullivan, S.; Komadina, N.
EPI629964	NA	Australia	2014-Sep-18	A/Victoria/5059/2014	Victorian Infectious Diseases Reference Laboratory	WHO Collaborating Centre for Reference and Research on Influenza	Chong, K.; Deng, Y-M.; Sullivan, S.; Komadina, N.
EPI629965	HA	Australia	2014-Sep-18	A/Victoria/5059/2014	Victorian Infectious Diseases Reference Laboratory	WHO Collaborating Centre for Reference and Research on Influenza	Chong, K.; Deng, Y-M.; Sullivan, S.; Komadina, N.
EPI629962	NA	Australia	2014-Sep-18	A/Victoria/5057/2014	Victorian Infectious Diseases Reference Laboratory	WHO Collaborating Centre for Reference and Research on Influenza	Chong, K.; Deng, Y-M.; Sullivan, S.; Komadina, N.
EPI629963	HA	Australia	2014-Sep-18	A/Victoria/5057/2014	Victorian Infectious Diseases Reference Laboratory	WHO Collaborating Centre for Reference and Research on Influenza	Chong, K.; Deng, Y-M.; Sullivan, S.; Komadina, N.
EPI629954	NA	Australia	2014-Sep-09	A/Victoria/5043/2014	Victorian Infectious Diseases Reference Laboratory	WHO Collaborating Centre for Reference and Research on Influenza	Chong, K.; Deng, Y-M.; Sullivan, S.; Komadina, N.
EPI629955	HA	Australia	2014-Sep-09	A/Victoria/5043/2014	Victorian Infectious Diseases Reference Laboratory	WHO Collaborating Centre for Reference and Research on Influenza	Chong, K.; Deng, Y-M.; Sullivan, S.; Komadina, N.
EPI629953	HA	Australia	2015-Mar-31	A/Victoria/503/2015	Monash Medical Centre	WHO Collaborating Centre for Reference and Research on Influenza	Deng, Y-M.; Iannello, P.; Spirason, N.; Jelly, L.; Lau, H.; Komadina, N.
EPI629952	NA	Australia	2015-Mar-31	A/Victoria/503/2015	Monash Medical Centre	WHO Collaborating Centre for Reference and Research on Influenza	Deng, Y-M.; Iannello, P.; Spirason, N.; Jelly, L.; Lau, H.; Komadina, N.
EPI629947	NA	Australia	2014-Aug-29	A/Victoria/5021/2014	Victorian Infectious Diseases Reference Laboratory	WHO Collaborating Centre for Reference and Research on Influenza	Chong, K.; Deng, Y-M.; Sullivan, S.; Komadina, N.
EPI629948	HA	Australia	2014-Aug-29	A/Victoria/5021/2014	Victorian Infectious Diseases Reference Laboratory	WHO Collaborating Centre for Reference and Research on Influenza	Chong, K.; Deng, Y-M.; Sullivan, S.; Komadina, N.
EPI629945	NA	Australia	2014-Aug-29	A/Victoria/5018/2014	Victorian Infectious Diseases Reference Laboratory	WHO Collaborating Centre for Reference and Research on Influenza	Chong, K.; Deng, Y-M.; Sullivan, S.; Komadina, N.
EPI629946	HA	Australia	2014-Aug-29	A/Victoria/5018/2014	Victorian Infectious Diseases Reference Laboratory	WHO Collaborating Centre for Reference and Research on Influenza	Chong, K.; Deng, Y-M.; Sullivan, S.; Komadina, N.
EPI629943	NA	Australia	2014-Aug-25	A/Victoria/5003/2014	Victorian Infectious Diseases Reference Laboratory	WHO Collaborating Centre for Reference and Research on Influenza	Chong, K.; Deng, Y-M.; Sullivan, S.; Komadina, N.
EPI629944	HA	Australia	2014-Aug-25	A/Victoria/5003/2014	Victorian Infectious Diseases Reference Laboratory	WHO Collaborating Centre for Reference and Research on Influenza	Chong, K.; Deng, Y-M.; Sullivan, S.; Komadina, N.
EPI629938	NA	Australia	2012-Jun-25	A/Victoria/50/2012	Victorian Infectious Diseases Reference Laboratory	WHO Collaborating Centre for Reference and Research on Influenza	Chong, K.; Deng, Y-M.; Sullivan, S.; Komadina, N.
EPI629939	HA	Australia	2012-Jun-25	A/Victoria/50/2012	Victorian Infectious Diseases Reference Laboratory	WHO Collaborating Centre for Reference and Research on Influenza	Chong, K.; Deng, Y-M.; Sullivan, S.; Komadina, N.
EPI629936	NA	Australia	2012-May-07	A/Victoria/3/2012	Victorian Infectious Diseases Reference Laboratory	WHO Collaborating Centre for Reference and Research on Influenza	Chong, K.; Deng, Y-M.; Sullivan, S.; Komadina, N.
EPI629937	HA	Australia	2012-May-07	A/Victoria/3/2012	Victorian Infectious Diseases Reference Laboratory	WHO Collaborating Centre for Reference and Research on Influenza	Chong, K.; Deng, Y-M.; Sullivan, S.; Komadina, N.
EPI629934	NA	Australia	2012-Jul-04	A/Victoria/240/2012	Victorian Infectious Diseases Reference Laboratory	WHO Collaborating Centre for Reference and Research on Influenza	Chong, K.; Deng, Y-M.; Sullivan, S.; Komadina, N.
EPI629935	HA	Australia	2012-Jul-04	A/Victoria/240/2012	Victorian Infectious Diseases Reference Laboratory	WHO Collaborating Centre for Reference and Research on Influenza	Chong, K.; Deng, Y-M.; Sullivan, S.; Komadina, N.
EPI629930	NA	Australia	2012-Aug-29	A/Victoria/214/2012	Victorian Infectious Diseases Reference Laboratory	WHO Collaborating Centre for Reference and Research on Influenza	Chong, K.; Deng, Y-M.; Sullivan, S.; Komadina, N.
EPI629931	HA	Australia	2012-Aug-29	A/Victoria/214/2012	Victorian Infectious Diseases Reference Laboratory	WHO Collaborating Centre for Reference and Research on Influenza	Chong, K.; Deng, Y-M.; Sullivan, S.; Komadina, N.
EPI629928	NA	Australia	2012-Aug-28	A/Victoria/213/2012	Victorian Infectious Diseases Reference Laboratory	WHO Collaborating Centre for Reference and Research on Influenza	Chong, K.; Deng, Y-M.; Sullivan, S.; Komadina, N.
EPI629929	HA	Australia	2012-Aug-28	A/Victoria/213/2012	Victorian Infectious Diseases Reference Laboratory	WHO Collaborating Centre for Reference and Research on Influenza	Chong, K.; Deng, Y-M.; Sullivan, S.; Komadina, N.
EPI629926	NA	Australia	2012-Aug-22	A/Victoria/195/2012	Victorian Infectious Diseases Reference Laboratory	WHO Collaborating Centre for Reference and Research on Influenza	Chong, K.; Deng, Y-M.; Sullivan, S.; Komadina, N.
EPI629927	HA	Australia	2012-Aug-22	A/Victoria/195/2012	Victorian Infectious Diseases Reference Laboratory	WHO Collaborating Centre for Reference and Research on Influenza	Chong, K.; Deng, Y-M.; Sullivan, S.; Komadina, N.
EPI629924	NA	Australia	2012-Aug-15	A/Victoria/189/2012	Victorian Infectious Diseases Reference Laboratory	WHO Collaborating Centre for Reference and Research on Influenza	Chong, K.; Deng, Y-M.; Sullivan, S.; Komadina, N.
EPI629925	HA	Australia	2012-Aug-15	A/Victoria/189/2012	Victorian Infectious Diseases Reference Laboratory	WHO Collaborating Centre for Reference and Research on Influenza	Chong, K.; Deng, Y-M.; Sullivan, S.; Komadina, N.
EPI629922	NA	Australia	2012-Aug-16	A/Victoria/187/2012	Victorian Infectious Diseases Reference Laboratory	WHO Collaborating Centre for Reference and Research on Influenza	Chong, K.; Deng, Y-M.; Sullivan, S.; Komadina, N.
EPI629923	HA	Australia	2012-Aug-16	A/Victoria/187/2012	Victorian Infectious Diseases Reference Laboratory	WHO Collaborating Centre for Reference and Research on Influenza	Chong, K.; Deng, Y-M.; Sullivan, S.; Komadina, N.
EPI629921	HA	Australia	2012-Aug-13	A/Victoria/181/2012	Victorian Infectious Diseases Reference Laboratory	WHO Collaborating Centre for Reference and Research on Influenza	Chong, K.; Deng, Y-M.; Sullivan, S.; Komadina, N.
EPI629920	NA	Australia	2012-Aug-13	A/Victoria/181/2012	Victorian Infectious Diseases Reference Laboratory	WHO Collaborating Centre for Reference and Research on Influenza	Chong, K.; Deng, Y-M.; Sullivan, S.; Komadina, N.
EPI629918	NA	Australia	2012-Aug-13	A/Victoria/180/2012	Victorian Infectious Diseases Reference Laboratory	WHO Collaborating Centre for Reference and Research on Influenza	Chong, K.; Deng, Y-M.; Sullivan, S.; Komadina, N.
EPI629919	HA	Australia	2012-Aug-13	A/Victoria/180/2012	Victorian Infectious Diseases Reference Laboratory	WHO Collaborating Centre for Reference and Research on Influenza	Chong, K.; Deng, Y-M.; Sullivan, S.; Komadina, N.
EPI629916	NA	Australia	2012-Aug-06	A/Victoria/173/2012	Victorian Infectious Diseases Reference Laboratory	WHO Collaborating Centre for Reference and Research on Influenza	Chong, K.; Deng, Y-M.; Sullivan, S.; Komadina, N.
EPI629917	HA	Australia	2012-Aug-06	A/Victoria/173/2012	Victorian Infectious Diseases Reference Laboratory	WHO Collaborating Centre for Reference and Research on Influenza	Chong, K.; Deng, Y-M.; Sullivan, S.; Komadina, N.
EPI629914	NA	Australia	2012-Aug-01	A/Victoria/163/2012	Victorian Infectious Diseases Reference Laboratory	WHO Collaborating Centre for Reference and Research on Influenza	Chong, K.; Deng, Y-M.; Sullivan, S.; Komadina, N.
EPI629915	HA	Australia	2012-Aug-01	A/Victoria/163/2012	Victorian Infectious Diseases Reference Laboratory	WHO Collaborating Centre for Reference and Research on Influenza	Chong, K.; Deng, Y-M.; Sullivan, S.; Komadina, N.
EPI629912	NA	Australia	2012-Jul-27	A/Victoria/150/2012	Victorian Infectious Diseases Reference Laboratory	WHO Collaborating Centre for Reference and Research on Influenza	Chong, K.; Deng, Y-M.; Sullivan, S.; Komadina, N.
EPI629913	HA	Australia	2012-Jul-27	A/Victoria/150/2012	Victorian Infectious Diseases Reference Laboratory	WHO Collaborating Centre for Reference and Research on Influenza	Chong, K.; Deng, Y-M.; Sullivan, S.; Komadina, N.
EPI629910	NA	Australia	2012-Jul-25	A/Victoria/148/2012	Victorian Infectious Diseases Reference Laboratory	WHO Collaborating Centre for Reference and Research on Influenza	Chong, K.; Deng, Y-M.; Sullivan, S.; Komadina, N.
EPI629911	HA	Australia	2012-Jul-25	A/Victoria/148/2012	Victorian Infectious Diseases Reference Laboratory	WHO Collaborating Centre for Reference and Research on Influenza	Chong, K.; Deng, Y-M.; Sullivan, S.; Komadina, N.
EPI629908	NA	Australia	2012-Jul-24	A/Victoria/147/2012	Victorian Infectious Diseases Reference Laboratory	WHO Collaborating Centre for Reference and Research on Influenza	Chong, K.; Deng, Y-M.; Sullivan, S.; Komadina, N.
EPI629909	HA	Australia	2012-Jul-24	A/Victoria/147/2012	Victorian Infectious Diseases Reference Laboratory	WHO Collaborating Centre for Reference and Research on Influenza	Chong, K.; Deng, Y-M.; Sullivan, S.; Komadina, N.
EPI629906	NA	Australia	2012-Jul-25	A/Victoria/144/2012	Victorian Infectious Diseases Reference Laboratory	WHO Collaborating Centre for Reference and Research on Influenza	Chong, K.; Deng, Y-M.; Sullivan, S.; Komadina, N.
EPI629907	HA	Australia	2012-Jul-25	A/Victoria/144/2012	Victorian Infectious Diseases Reference Laboratory	WHO Collaborating Centre for Reference and Research on Influenza	Chong, K.; Deng, Y-M.; Sullivan, S.; Komadina, N.
EPI629902	NA	Australia	2012-Jul-25	A/Victoria/140/2012	Victorian Infectious Diseases Reference Laboratory	WHO Collaborating Centre for Reference and Research on Influenza	Chong, K.; Deng, Y-M.; Sullivan, S.; Komadina, N.
EPI629903	HA	Australia	2012-Jul-25	A/Victoria/140/2012	Victorian Infectious Diseases Reference Laboratory	WHO Collaborating Centre for Reference and Research on Influenza	Chong, K.; Deng, Y-M.; Sullivan, S.; Komadina, N.
EPI629900	NA	Australia	2012-Jul-16	A/Victoria/122/2012	Victorian Infectious Diseases Reference Laboratory	WHO Collaborating Centre for Reference and Research on Influenza	Chong, K.; Deng, Y-M.; Sullivan, S.; Komadina, N.
EPI629901	HA	Australia	2012-Jul-16	A/Victoria/122/2012	Victorian Infectious Diseases Reference Laboratory	WHO Collaborating Centre for Reference and Research on Influenza	Chong, K.; Deng, Y-M.; Sullivan, S.; Komadina, N.
EPI629896	NA	Australia	2014-Aug-12	A/Victoria/115/2014	Victorian Infectious Diseases Reference Laboratory	WHO Collaborating Centre for Reference and Research on Influenza	Chong, K.; Deng, Y-M.; Sullivan, S.; Komadina, N.
EPI629897	HA	Australia	2014-Aug-12	A/Victoria/115/2014	Victorian Infectious Diseases Reference Laboratory	WHO Collaborating Centre for Reference and Research on Influenza	Chong, K.; Deng, Y-M.; Sullivan, S.; Komadina, N.
EPI629894	NA	Australia	2012-Jul-10	A/Victoria/113/2012	Victorian Infectious Diseases Reference Laboratory	WHO Collaborating Centre for Reference and Research on Influenza	Chong, K.; Deng, Y-M.; Sullivan, S.; Komadina, N.
EPI629895	HA	Australia	2012-Jul-10	A/Victoria/113/2012	Victorian Infectious Diseases Reference Laboratory	WHO Collaborating Centre for Reference and Research on Influenza	Chong, K.; Deng, Y-M.; Sullivan, S.; Komadina, N.
EPI629892	NA	Australia	2012-Aug-13	A/Victoria/1003/2012	Institute of Medical and Veterinary Science (IMVS)	WHO Collaborating Centre for Reference and Research on Influenza	Chong, K.; Deng, Y-M.; Sullivan, S.; Komadina, N.
EPI629893	HA	Australia	2012-Aug-13	A/Victoria/1003/2012	Institute of Medical and Veterinary Science (IMVS)	WHO Collaborating Centre for Reference and Research on Influenza	Chong, K.; Deng, Y-M.; Sullivan, S.; Komadina, N.
EPI629890	NA	Australia	2012-Aug-13	A/Townsville/1004/2012	Institute of Medical and Veterinary Science (IMVS)	WHO Collaborating Centre for Reference and Research on Influenza	Chong, K.; Deng, Y-M.; Sullivan, S.; Komadina, N.
EPI629891	HA	Australia	2012-Aug-13	A/Townsville/1004/2012	Institute of Medical and Veterinary Science (IMVS)	WHO Collaborating Centre for Reference and Research on Influenza	Chong, K.; Deng, Y-M.; Sullivan, S.; Komadina, N.
EPI629882	NA	Australia	2015-Jan-25	A/Sydney/5/2015	Clinical Virology Unit, CDIM	WHO Collaborating Centre for Reference and Research on Influenza	Deng, Y-M.; Iannello, P.; Spirason, N.; Jelly, L.; Lau, H.; Komadina, N.
EPI629883	HA	Australia	2015-Jan-25	A/Sydney/5/2015	Clinical Virology Unit, CDIM	WHO Collaborating Centre for Reference and Research on Influenza	Deng, Y-M.; Iannello, P.; Spirason, N.; Jelly, L.; Lau, H.; Komadina, N.
EPI629879	NA	Australia	2015-Jan-05	A/Sydney/4/2015	Clinical Virology Unit, CDIM	WHO Collaborating Centre for Reference and Research on Influenza	Deng, Y-M.; Iannello, P.; Spirason, N.; Jelly, L.; Lau, H.; Komadina, N.
EPI629880	HA	Australia	2015-Jan-05	A/Sydney/4/2015	Clinical Virology Unit, CDIM	WHO Collaborating Centre for Reference and Research on Influenza	Deng, Y-M.; Iannello, P.; Spirason, N.; Jelly, L.; Lau, H.; Komadina, N.
EPI629876	NA	Australia	2015-Mar-11	A/Sydney/14/2015	Clinical Virology Unit, CDIM	WHO Collaborating Centre for Reference and Research on Influenza	Deng, Y-M.; Iannello, P.; Spirason, N.; Jelly, L.; Lau, H.; Komadina, N.
EPI629877	HA	Australia	2015-Mar-11	A/Sydney/14/2015	Clinical Virology Unit, CDIM	WHO Collaborating Centre for Reference and Research on Influenza	Deng, Y-M.; Iannello, P.; Spirason, N.; Jelly, L.; Lau, H.; Komadina, N.
EPI629873	NA	Australia	2015-Mar-11	A/Sydney/13/2015	Clinical Virology Unit, CDIM	WHO Collaborating Centre for Reference and Research on Influenza	Deng, Y-M.; Iannello, P.; Spirason, N.; Jelly, L.; Lau, H.; Komadina, N.
EPI629874	HA	Australia	2015-Mar-11	A/Sydney/13/2015	Clinical Virology Unit, CDIM	WHO Collaborating Centre for Reference and Research on Influenza	Deng, Y-M.; Iannello, P.; Spirason, N.; Jelly, L.; Lau, H.; Komadina, N.
EPI629870	NA	Australia	2014-Sep-01	A/Sydney/1065/2014	Institute of Medical and Veterinary Science (IMVS)	WHO Collaborating Centre for Reference and Research on Influenza	Chong, K.; Deng, Y-M.; Sullivan, S.; Komadina, N.
EPI629871	HA	Australia	2014-Sep-01	A/Sydney/1065/2014	Institute of Medical and Veterinary Science (IMVS)	WHO Collaborating Centre for Reference and Research on Influenza	Chong, K.; Deng, Y-M.; Sullivan, S.; Komadina, N.
EPI629866	NA	Australia	2015-Feb-20	A/Sydney/10/2015	Clinical Virology Unit, CDIM	WHO Collaborating Centre for Reference and Research on Influenza	Deng, Y-M.; Iannello, P.; Spirason, N.; Jelly, L.; Lau, H.; Komadina, N.
EPI629867	HA	Australia	2015-Feb-20	A/Sydney/10/2015	Clinical Virology Unit, CDIM	WHO Collaborating Centre for Reference and Research on Influenza	Deng, Y-M.; Iannello, P.; Spirason, N.; Jelly, L.; Lau, H.; Komadina, N.
EPI629860	NA	Sri Lanka	2014-Oct-09	A/Sri Lanka/73/2014	Medical Research Institute	WHO Collaborating Centre for Reference and Research on Influenza	Deng, Y-M.; Iannello, P.; Spirason, N.; Jelly, L.; Lau, H.; Komadina, N.
EPI629861	HA	Sri Lanka	2014-Oct-09	A/Sri Lanka/73/2014	Medical Research Institute	WHO Collaborating Centre for Reference and Research on Influenza	Deng, Y-M.; Iannello, P.; Spirason, N.; Jelly, L.; Lau, H.; Komadina, N.
EPI629857	NA	Sri Lanka	2014-Dec-29	A/Sri Lanka/72/2014	Medical Research Institute	WHO Collaborating Centre for Reference and Research on Influenza	Deng, Y-M.; Iannello, P.; Spirason, N.; Jelly, L.; Lau, H.; Komadina, N.
EPI629858	HA	Sri Lanka	2014-Dec-29	A/Sri Lanka/72/2014	Medical Research Institute	WHO Collaborating Centre for Reference and Research on Influenza	Deng, Y-M.; Iannello, P.; Spirason, N.; Jelly, L.; Lau, H.; Komadina, N.
EPI629854	NA	Sri Lanka	2014-Nov-25	A/Sri Lanka/64/2014	Medical Research Institute	WHO Collaborating Centre for Reference and Research on Influenza	Deng, Y-M.; Iannello, P.; Spirason, N.; Jelly, L.; Lau, H.; Komadina, N.
EPI629855	HA	Sri Lanka	2014-Nov-25	A/Sri Lanka/64/2014	Medical Research Institute	WHO Collaborating Centre for Reference and Research on Influenza	Deng, Y-M.; Iannello, P.; Spirason, N.; Jelly, L.; Lau, H.; Komadina, N.
EPI629851	NA	Sri Lanka	2014-Nov-15	A/Sri Lanka/62/2014	Medical Research Institute	WHO Collaborating Centre for Reference and Research on Influenza	Deng, Y-M.; Iannello, P.; Spirason, N.; Jelly, L.; Lau, H.; Komadina, N.
EPI629852	HA	Sri Lanka	2014-Nov-15	A/Sri Lanka/62/2014	Medical Research Institute	WHO Collaborating Centre for Reference and Research on Influenza	Deng, Y-M.; Iannello, P.; Spirason, N.; Jelly, L.; Lau, H.; Komadina, N.
EPI629845	NA	Sri Lanka	2014-Oct-29	A/Sri Lanka/58/2014	Medical Research Institute	WHO Collaborating Centre for Reference and Research on Influenza	Deng, Y-M.; Iannello, P.; Spirason, N.; Jelly, L.; Lau, H.; Komadina, N.
EPI629846	HA	Sri Lanka	2014-Oct-29	A/Sri Lanka/58/2014	Medical Research Institute	WHO Collaborating Centre for Reference and Research on Influenza	Deng, Y-M.; Iannello, P.; Spirason, N.; Jelly, L.; Lau, H.; Komadina, N.
EPI629842	NA	Sri Lanka	2015-Jan-02	A/Sri Lanka/1/2015	Medical Research Institute	WHO Collaborating Centre for Reference and Research on Influenza	Deng, Y-M.; Iannello, P.; Spirason, N.; Jelly, L.; Lau, H.; Komadina, N.
EPI629843	HA	Sri Lanka	2015-Jan-02	A/Sri Lanka/1/2015	Medical Research Institute	WHO Collaborating Centre for Reference and Research on Influenza	Deng, Y-M.; Iannello, P.; Spirason, N.; Jelly, L.; Lau, H.; Komadina, N.
EPI629839	NA	Australia	2015-Feb-12	A/South Australia/9/2015	Institute of Medical and Veterinary Science (IMVS)	WHO Collaborating Centre for Reference and Research on Influenza	Deng, Y-M.; Iannello, P.; Spirason, N.; Jelly, L.; Lau, H.; Komadina, N.
EPI629840	HA	Australia	2015-Feb-12	A/South Australia/9/2015	Institute of Medical and Veterinary Science (IMVS)	WHO Collaborating Centre for Reference and Research on Influenza	Deng, Y-M.; Iannello, P.; Spirason, N.; Jelly, L.; Lau, H.; Komadina, N.
EPI629836	NA	Australia	2012-May-28	A/South Australia/36/2012	Institute of Medical and Veterinary Science (IMVS)	WHO Collaborating Centre for Reference and Research on Influenza	Chong, K.; Deng, Y-M.; Sullivan, S.; Komadina, N.
EPI629837	HA	Australia	2012-May-28	A/South Australia/36/2012	Institute of Medical and Veterinary Science (IMVS)	WHO Collaborating Centre for Reference and Research on Influenza	Chong, K.; Deng, Y-M.; Sullivan, S.; Komadina, N.
EPI629831	NA	Australia	2011-Sep-13	A/South Australia/212/2011	Institute of Medical and Veterinary Science (IMVS)	WHO Collaborating Centre for Reference and Research on Influenza	Chong, K.; Deng, Y-M.; Sullivan, S.; Komadina, N.
EPI629832	HA	Australia	2011-Sep-13	A/South Australia/212/2011	Institute of Medical and Veterinary Science (IMVS)	WHO Collaborating Centre for Reference and Research on Influenza	Chong, K.; Deng, Y-M.; Sullivan, S.; Komadina, N.
EPI629829	NA	Australia	2015-Mar-13	A/South Australia/21/2015	Institute of Medical and Veterinary Science (IMVS)	WHO Collaborating Centre for Reference and Research on Influenza	Deng, Y-M.; Iannello, P.; Spirason, N.; Jelly, L.; Lau, H.; Komadina, N.
EPI629830	HA	Australia	2015-Mar-13	A/South Australia/21/2015	Institute of Medical and Veterinary Science (IMVS)	WHO Collaborating Centre for Reference and Research on Influenza	Deng, Y-M.; Iannello, P.; Spirason, N.; Jelly, L.; Lau, H.; Komadina, N.
EPI629826	NA	Australia	2011-Sep-05	A/South Australia/205/2011	Institute of Medical and Veterinary Science (IMVS)	WHO Collaborating Centre for Reference and Research on Influenza	Chong, K.; Deng, Y-M.; Sullivan, S.; Komadina, N.
EPI629827	HA	Australia	2011-Sep-05	A/South Australia/205/2011	Institute of Medical and Veterinary Science (IMVS)	WHO Collaborating Centre for Reference and Research on Influenza	Chong, K.; Deng, Y-M.; Sullivan, S.; Komadina, N.
EPI629821	NA	Australia	2015-Feb-19	A/South Australia/14/2015	Institute of Medical and Veterinary Science (IMVS)	WHO Collaborating Centre for Reference and Research on Influenza	Deng, Y-M.; Iannello, P.; Spirason, N.; Jelly, L.; Lau, H.; Komadina, N.
EPI629822	HA	Australia	2015-Feb-19	A/South Australia/14/2015	Institute of Medical and Veterinary Science (IMVS)	WHO Collaborating Centre for Reference and Research on Influenza	Deng, Y-M.; Iannello, P.; Spirason, N.; Jelly, L.; Lau, H.; Komadina, N.
EPI629818	NA	Australia	2012-Jul-06	A/South Australia/114/2012	Institute of Medical and Veterinary Science (IMVS)	WHO Collaborating Centre for Reference and Research on Influenza	Chong, K.; Deng, Y-M.; Sullivan, S.; Komadina, N.
EPI629819	HA	Australia	2012-Jul-06	A/South Australia/114/2012	Institute of Medical and Veterinary Science (IMVS)	WHO Collaborating Centre for Reference and Research on Influenza	Chong, K.; Deng, Y-M.; Sullivan, S.; Komadina, N.
EPI629816	NA	Australia	2012-Jul-06	A/South Australia/111/2012	Institute of Medical and Veterinary Science (IMVS)	WHO Collaborating Centre for Reference and Research on Influenza	Chong, K.; Deng, Y-M.; Sullivan, S.; Komadina, N.
EPI629817	HA	Australia	2012-Jul-06	A/South Australia/111/2012	Institute of Medical and Veterinary Science (IMVS)	WHO Collaborating Centre for Reference and Research on Influenza	Chong, K.; Deng, Y-M.; Sullivan, S.; Komadina, N.
EPI629814	NA	Australia	2012-Jul-05	A/South Australia/109/2012	Institute of Medical and Veterinary Science (IMVS)	WHO Collaborating Centre for Reference and Research on Influenza	Chong, K.; Deng, Y-M.; Sullivan, S.; Komadina, N.
EPI629815	HA	Australia	2012-Jul-05	A/South Australia/109/2012	Institute of Medical and Veterinary Science (IMVS)	WHO Collaborating Centre for Reference and Research on Influenza	Chong, K.; Deng, Y-M.; Sullivan, S.; Komadina, N.
EPI629812	NA	Australia	2015-Feb-07	A/South Australia/1/2015	Institute of Medical and Veterinary Science (IMVS)	WHO Collaborating Centre for Reference and Research on Influenza	Deng, Y-M.; Iannello, P.; Spirason, N.; Jelly, L.; Lau, H.; Komadina, N.
EPI629813	HA	Australia	2015-Feb-07	A/South Australia/1/2015	Institute of Medical and Veterinary Science (IMVS)	WHO Collaborating Centre for Reference and Research on Influenza	Deng, Y-M.; Iannello, P.; Spirason, N.; Jelly, L.; Lau, H.; Komadina, N.
EPI629810	NA	Australia	2014-May-08	A/Perth/551/2014	Pathwest QE II Medical Centre	WHO Collaborating Centre for Reference and Research on Influenza	Chong, K.; Deng, Y-M.; Sullivan, S.; Komadina, N.
EPI629811	HA	Australia	2014-May-08	A/Perth/551/2014	Pathwest QE II Medical Centre	WHO Collaborating Centre for Reference and Research on Influenza	Chong, K.; Deng, Y-M.; Sullivan, S.; Komadina, N.
EPI629807	NA	Australia	2011-Nov-14	A/Perth/327/2011	Pathwest QE II Medical Centre	WHO Collaborating Centre for Reference and Research on Influenza	Chong, K.; Deng, Y-M.; Sullivan, S.; Komadina, N.
EPI629808	HA	Australia	2011-Nov-14	A/Perth/327/2011	Pathwest QE II Medical Centre	WHO Collaborating Centre for Reference and Research on Influenza	Chong, K.; Deng, Y-M.; Sullivan, S.; Komadina, N.
EPI629805	NA	Australia	2011-Dec-01	A/Perth/315/2011	Pathwest QE II Medical Centre	WHO Collaborating Centre for Reference and Research on Influenza	Chong, K.; Deng, Y-M.; Sullivan, S.; Komadina, N.
EPI629806	HA	Australia	2011-Dec-01	A/Perth/315/2011	Pathwest QE II Medical Centre	WHO Collaborating Centre for Reference and Research on Influenza	Chong, K.; Deng, Y-M.; Sullivan, S.; Komadina, N.
EPI629803	NA	Australia	2012-Jul-10	A/Perth/254/2012	Pathwest QE II Medical Centre	WHO Collaborating Centre for Reference and Research on Influenza	Chong, K.; Deng, Y-M.; Sullivan, S.; Komadina, N.
EPI629804	HA	Australia	2012-Jul-10	A/Perth/254/2012	Pathwest QE II Medical Centre	WHO Collaborating Centre for Reference and Research on Influenza	Chong, K.; Deng, Y-M.; Sullivan, S.; Komadina, N.
EPI629801	NA	Australia	2011-Sep-27	A/Perth/249/2011	Pathwest QE II Medical Centre	WHO Collaborating Centre for Reference and Research on Influenza	Chong, K.; Deng, Y-M.; Sullivan, S.; Komadina, N.
EPI629802	HA	Australia	2011-Sep-27	A/Perth/249/2011	Pathwest QE II Medical Centre	WHO Collaborating Centre for Reference and Research on Influenza	Chong, K.; Deng, Y-M.; Sullivan, S.; Komadina, N.
EPI629799	NA	Australia	2013-Oct-07	A/Perth/247/2013	Pathwest QE II Medical Centre	WHO Collaborating Centre for Reference and Research on Influenza	Chong, K.; Deng, Y-M.; Sullivan, S.; Komadina, N.
EPI629800	HA	Australia	2013-Oct-07	A/Perth/247/2013	Pathwest QE II Medical Centre	WHO Collaborating Centre for Reference and Research on Influenza	Chong, K.; Deng, Y-M.; Sullivan, S.; Komadina, N.
EPI629797	NA	Australia	2011-Sep-23	A/Perth/232/2011	Pathwest QE II Medical Centre	WHO Collaborating Centre for Reference and Research on Influenza	Chong, K.; Deng, Y-M.; Sullivan, S.; Komadina, N.
EPI629798	HA	Australia	2011-Sep-23	A/Perth/232/2011	Pathwest QE II Medical Centre	WHO Collaborating Centre for Reference and Research on Influenza	Chong, K.; Deng, Y-M.; Sullivan, S.; Komadina, N.
EPI629795	NA	Australia	2011-Sep-12	A/Perth/196/2011	Pathwest QE II Medical Centre	WHO Collaborating Centre for Reference and Research on Influenza	Chong, K.; Deng, Y-M.; Sullivan, S.; Komadina, N.
EPI629796	HA	Australia	2011-Sep-12	A/Perth/196/2011	Pathwest QE II Medical Centre	WHO Collaborating Centre for Reference and Research on Influenza	Chong, K.; Deng, Y-M.; Sullivan, S.; Komadina, N.
EPI629793	NA	Australia	2015-Mar-06	A/Perth/19/2015	Pathwest QE II Medical Centre	WHO Collaborating Centre for Reference and Research on Influenza	Deng, Y-M.; Iannello, P.; Spirason, N.; Jelly, L.; Lau, H.; Komadina, N.
EPI629794	HA	Australia	2015-Mar-06	A/Perth/19/2015	Pathwest QE II Medical Centre	WHO Collaborating Centre for Reference and Research on Influenza	Deng, Y-M.; Iannello, P.; Spirason, N.; Jelly, L.; Lau, H.; Komadina, N.
EPI629790	NA	Australia	2011-Sep-07	A/Perth/185/2011	Pathwest QE II Medical Centre	WHO Collaborating Centre for Reference and Research on Influenza	Chong, K.; Deng, Y-M.; Sullivan, S.; Komadina, N.
EPI629791	HA	Australia	2011-Sep-07	A/Perth/185/2011	Pathwest QE II Medical Centre	WHO Collaborating Centre for Reference and Research on Influenza	Chong, K.; Deng, Y-M.; Sullivan, S.; Komadina, N.
EPI629788	NA	Australia	2011-Aug-29	A/Perth/164/2011	Pathwest QE II Medical Centre	WHO Collaborating Centre for Reference and Research on Influenza	Chong, K.; Deng, Y-M.; Sullivan, S.; Komadina, N.
EPI629789	HA	Australia	2011-Aug-29	A/Perth/164/2011	Pathwest QE II Medical Centre	WHO Collaborating Centre for Reference and Research on Influenza	Chong, K.; Deng, Y-M.; Sullivan, S.; Komadina, N.
EPI629786	NA	Australia	2012-Jul-02	A/Perth/153/2012	Pathwest QE II Medical Centre	WHO Collaborating Centre for Reference and Research on Influenza	Chong, K.; Deng, Y-M.; Sullivan, S.; Komadina, N.
EPI629787	HA	Australia	2012-Jul-02	A/Perth/153/2012	Pathwest QE II Medical Centre	WHO Collaborating Centre for Reference and Research on Influenza	Chong, K.; Deng, Y-M.; Sullivan, S.; Komadina, N.
EPI629784	NA	Australia	2013-Aug-08	A/Perth/110/2013	Pathwest QE II Medical Centre	WHO Collaborating Centre for Reference and Research on Influenza	Chong, K.; Deng, Y-M.; Sullivan, S.; Komadina, N.
EPI629785	HA	Australia	2013-Aug-08	A/Perth/110/2013	Pathwest QE II Medical Centre	WHO Collaborating Centre for Reference and Research on Influenza	Chong, K.; Deng, Y-M.; Sullivan, S.; Komadina, N.
EPI629782	NA	Australia	2014-Nov-06	A/Perth/1055/2014	Pathwest QE II Medical Centre	WHO Collaborating Centre for Reference and Research on Influenza	Deng, Y-M.; Iannello, P.; Spirason, N.; Jelly, L.; Lau, H.; Komadina, N.
EPI629783	HA	Australia	2014-Nov-06	A/Perth/1055/2014	Pathwest QE II Medical Centre	WHO Collaborating Centre for Reference and Research on Influenza	Deng, Y-M.; Iannello, P.; Spirason, N.; Jelly, L.; Lau, H.; Komadina, N.
EPI629779	NA	Fiji	2014-Oct-28	A/Fiji/27/2014	National Centre for Scientific Services for Virology and Vector Borne Diseases	WHO Collaborating Centre for Reference and Research on Influenza	Deng, Y-M.; Iannello, P.; Spirason, N.; Jelly, L.; Lau, H.; Komadina, N.
EPI629780	HA	Fiji	2014-Oct-28	A/Fiji/27/2014	National Centre for Scientific Services for Virology and Vector Borne Diseases	WHO Collaborating Centre for Reference and Research on Influenza	Deng, Y-M.; Iannello, P.; Spirason, N.; Jelly, L.; Lau, H.; Komadina, N.
EPI629776	NA	Fiji	2014-Nov-11	A/Fiji/25/2014	National Centre for Scientific Services for Virology and Vector Borne Diseases	WHO Collaborating Centre for Reference and Research on Influenza	Deng, Y-M.; Iannello, P.; Spirason, N.; Jelly, L.; Lau, H.; Komadina, N.
EPI629777	HA	Fiji	2014-Nov-11	A/Fiji/25/2014	National Centre for Scientific Services for Virology and Vector Borne Diseases	WHO Collaborating Centre for Reference and Research on Influenza	Deng, Y-M.; Iannello, P.; Spirason, N.; Jelly, L.; Lau, H.; Komadina, N.
EPI629770	NA	Fiji	2014-Oct-27	A/Fiji/18/2014	National Centre for Scientific Services for Virology and Vector Borne Diseases	WHO Collaborating Centre for Reference and Research on Influenza	Deng, Y-M.; Iannello, P.; Spirason, N.; Jelly, L.; Lau, H.; Komadina, N.
EPI629771	HA	Fiji	2014-Oct-27	A/Fiji/18/2014	National Centre for Scientific Services for Virology and Vector Borne Diseases	WHO Collaborating Centre for Reference and Research on Influenza	Deng, Y-M.; Iannello, P.; Spirason, N.; Jelly, L.; Lau, H.; Komadina, N.
EPI629758	NA	Cambodia	2014-Nov-26	A/Cambodia/Y1204310/2014	Institute Pasteur du Cambodia	WHO Collaborating Centre for Reference and Research on Influenza	Deng, Y-M.; Iannello, P.; Spirason, N.; Jelly, L.; Lau, H.; Komadina, N.
EPI629759	HA	Cambodia	2014-Nov-26	A/Cambodia/Y1204310/2014	Institute Pasteur du Cambodia	WHO Collaborating Centre for Reference and Research on Influenza	Deng, Y-M.; Iannello, P.; Spirason, N.; Jelly, L.; Lau, H.; Komadina, N.
EPI629755	NA	Cambodia	2014-Sep-30	A/Cambodia/FSS28296/2014	NAMRU-2, Cambodia	WHO Collaborating Centre for Reference and Research on Influenza	Deng, Y-M.; Iannello, P.; Spirason, N.; Jelly, L.; Lau, H.; Komadina, N.
EPI629756	HA	Cambodia	2014-Sep-30	A/Cambodia/FSS28296/2014	NAMRU-2, Cambodia	WHO Collaborating Centre for Reference and Research on Influenza	Deng, Y-M.; Iannello, P.; Spirason, N.; Jelly, L.; Lau, H.; Komadina, N.
EPI629749	NA	Cambodia	2014-Oct-18	A/Cambodia/AD04410/2014	NAMRU-2, Cambodia	WHO Collaborating Centre for Reference and Research on Influenza	Deng, Y-M.; Iannello, P.; Spirason, N.; Jelly, L.; Lau, H.; Komadina, N.
EPI629750	HA	Cambodia	2014-Oct-18	A/Cambodia/AD04410/2014	NAMRU-2, Cambodia	WHO Collaborating Centre for Reference and Research on Influenza	Deng, Y-M.; Iannello, P.; Spirason, N.; Jelly, L.; Lau, H.; Komadina, N.
EPI587445	NA	New Zealand	2014-Apr-21	A/New Zealand/316/2014	Institute of Environmental Science and Research	WHO Collaborating Centre for Reference and Research on Influenza	Deng, Yi-Mo
EPI587444	HA	New Zealand	2014-Apr-21	A/New Zealand/316/2014	Institute of Environmental Science and Research	WHO Collaborating Centre for Reference and Research on Influenza	Deng, Yi-Mo
EPI585338	NA	Sweden	2015-Apr-08	A/Sweden/20/2015		Swedish Institute for Infectious Disease Control
EPI585339	HA	Sweden	2015-Apr-08	A/Sweden/20/2015		Swedish Institute for Infectious Disease Control
EPI585298	NA	Sweden	2015-Apr-03	A/Karlstad/3/2015		Swedish Institute for Infectious Disease Control
EPI585299	HA	Sweden	2015-Apr-03	A/Karlstad/3/2015		Swedish Institute for Infectious Disease Control
EPI582273	NA	Sweden	2015-Feb-23	A/Malmoe/2/2015		Swedish Institute for Infectious Disease Control
EPI582274	HA	Sweden	2015-Feb-23	A/Malmoe/2/2015		Swedish Institute for Infectious Disease Control
EPI582217	NA	Sweden	2015-Mar-05	A/Sweden/19/2015		Swedish Institute for Infectious Disease Control
EPI582218	HA	Sweden	2015-Mar-05	A/Sweden/19/2015		Swedish Institute for Infectious Disease Control
EPI582145	NA	Sweden	2015-Mar-05	A/Sweden/16/2015		Swedish Institute for Infectious Disease Control
EPI582146	HA	Sweden	2015-Mar-05	A/Sweden/16/2015		Swedish Institute for Infectious Disease Control
EPI582137	NA	Sweden	2015-Feb-27	A/Sweden/15/2015		Swedish Institute for Infectious Disease Control
EPI582138	HA	Sweden	2015-Feb-27	A/Sweden/15/2015		Swedish Institute for Infectious Disease Control
EPI582103	NA	Sweden	2015-Feb-24	A/Stockholm/20/2015		Swedish Institute for Infectious Disease Control
EPI582104	HA	Sweden	2015-Feb-24	A/Stockholm/20/2015		Swedish Institute for Infectious Disease Control
EPI582095	NA	Sweden	2015-Feb-25	A/Stockholm/19/2015		Swedish Institute for Infectious Disease Control
EPI582096	HA	Sweden	2015-Feb-25	A/Stockholm/19/2015		Swedish Institute for Infectious Disease Control
EPI582087	NA	Sweden	2015-Feb-22	A/Sweden/14/2015		Swedish Institute for Infectious Disease Control
EPI582088	HA	Sweden	2015-Feb-22	A/Sweden/14/2015		Swedish Institute for Infectious Disease Control
EPI582044	NA	Sweden	2015-Feb-11	A/Stockholm/17/2015		Swedish Institute for Infectious Disease Control
EPI582045	HA	Sweden	2015-Feb-11	A/Stockholm/17/2015		Swedish Institute for Infectious Disease Control
EPI582036	NA	Sweden	2015-Feb-18	A/Stockholm/16/2015		Swedish Institute for Infectious Disease Control
EPI582037	HA	Sweden	2015-Feb-18	A/Stockholm/16/2015		Swedish Institute for Infectious Disease Control
EPI582029	HA	Sweden	2015-Feb-13	A/Stockholm/15/2015		Swedish Institute for Infectious Disease Control
EPI582028	NA	Sweden	2015-Feb-13	A/Stockholm/15/2015		Swedish Institute for Infectious Disease Control
EPI582020	NA	Sweden	2015-Feb-18	A/Stockholm/14/2015		Swedish Institute for Infectious Disease Control
EPI582021	HA	Sweden	2015-Feb-18	A/Stockholm/14/2015		Swedish Institute for Infectious Disease Control
EPI582012	NA	Sweden	2015-Feb-10	A/Stockholm/13/2015		Swedish Institute for Infectious Disease Control
EPI582013	HA	Sweden	2015-Feb-10	A/Stockholm/13/2015		Swedish Institute for Infectious Disease Control
EPI582004	NA	Sweden	2015-Feb-10	A/Stockholm/12/2015		Swedish Institute for Infectious Disease Control
EPI582005	HA	Sweden	2015-Feb-10	A/Stockholm/12/2015		Swedish Institute for Infectious Disease Control
EPI570143	NA	Sweden	2015-Feb-08	A/Sweden/13/2015		Swedish Institute for Infectious Disease Control
EPI570145	HA	Sweden	2015-Feb-08	A/Sweden/13/2015		Swedish Institute for Infectious Disease Control
EPI570142	NA	Sweden	2015-Feb-08	A/Sweden/13/2015		Swedish Institute for Infectious Disease Control
EPI570144	HA	Sweden	2015-Feb-08	A/Sweden/13/2015		Swedish Institute for Infectious Disease Control
EPI570137	HA	Sweden	2015-Feb-15	A/Sweden/12/2015		Swedish Institute for Infectious Disease Control
EPI570135	NA	Sweden	2015-Feb-15	A/Sweden/12/2015		Swedish Institute for Infectious Disease Control
EPI570115	NA	Sweden	2015-Feb-15	A/Sweden/11/2015		Swedish Institute for Infectious Disease Control
EPI570118	HA	Sweden	2015-Feb-15	A/Sweden/11/2015		Swedish Institute for Infectious Disease Control
EPI569941	NA	Sweden	2015-Jan-15	A/Gavle/3/2015		Swedish Institute for Infectious Disease Control
EPI569942	HA	Sweden	2015-Jan-15	A/Gavle/3/2015		Swedish Institute for Infectious Disease Control
EPI567284	HA	Philippines	2013-Oct-02	A/Philippines/14/2013	Research Institute of Tropical Medicine	WHO Collaborating Centre for Reference and Research on Influenza	Deng,Y-M; Iannello,P; JSpirason,N; Jelley,L; Lau,H; Komadina,N.
EPI567285	NA	Philippines	2013-Oct-02	A/Philippines/14/2013	Research Institute of Tropical Medicine	WHO Collaborating Centre for Reference and Research on Influenza	Deng,Y-M; Iannello,P; JSpirason,N; Jelley,L; Lau,H; Komadina,N.
EPI567282	NA	Philippines	2013-Sep-02	A/Philippines/12/2013	Research Institute of Tropical Medicine	WHO Collaborating Centre for Reference and Research on Influenza	Deng,Y-M; Iannello,P; Spirason,N; Jelley,L; Lau,H; Komadina,N.
EPI567281	HA	Philippines	2013-Sep-02	A/Philippines/12/2013	Research Institute of Tropical Medicine	WHO Collaborating Centre for Reference and Research on Influenza	Deng,Y-M; Iannello,P; Spirason,N; Jelley,L; Lau,H; Komadina,N.
EPI567276	HA	Australia	2014-Mar-02	A/Sydney/30/2014	Westmead Hospital	WHO Collaborating Centre for Reference and Research on Influenza	Deng,Y-M; Iannello,P; Spirason,N; Jelley,N; Lau,H; Komadina,N.
EPI567277	NA	Australia	2014-Mar-02	A/Sydney/30/2014	Westmead Hospital	WHO Collaborating Centre for Reference and Research on Influenza	Deng,Y-M; Iannello,P; Spirason,N; Jelley,N; Lau,H; Komadina,N.
EPI567269	HA	Malaysia	2013-Oct-22	A/Malaysia/22/2013	Institut Penyelidikan Perubatan	WHO Collaborating Centre for Reference and Research on Influenza	Leang,S-K; Tilmanis,D; Hurt,A; Komadina,N.
EPI567268	NA	Malaysia	2013-Oct-22	A/Malaysia/22/2013	Institut Penyelidikan Perubatan	WHO Collaborating Centre for Reference and Research on Influenza	Leang,S-K; Tilmanis,D; Hurt,A; Komadina,N.
EPI567266	NA	Thailand	2014-Mar-13	A/Nong Khai/185/2014	WHO National Influenza Centre, National Institute of Medical Research (NIMR)	WHO Collaborating Centre for Reference and Research on Influenza	Deng,Y-M; Iannello,P; Spirason,N; Jelley,L; Lau,H; Komadina,N.
EPI567267	HA	Thailand	2014-Mar-13	A/Nong Khai/185/2014	WHO National Influenza Centre, National Institute of Medical Research (NIMR)	WHO Collaborating Centre for Reference and Research on Influenza	Deng,Y-M; Iannello,P; Spirason,N; Jelley,L; Lau,H; Komadina,N.
EPI566564	NA	Solomon Islands	2014-Nov-26	A/Solomon Islands/3/2014	National Referral Hospital	WHO Collaborating Centre for Reference and Research on Influenza	Deng,Y; Iannello,P; Spirason,N;Jelley,L;Lau,H;Komadina,N.
EPI566563	HA	Solomon Islands	2014-Nov-26	A/Solomon Islands/3/2014	National Referral Hospital	WHO Collaborating Centre for Reference and Research on Influenza	Deng,Y; Iannello,P; Spirason,N;Jelley,L;Lau,H;Komadina,N.
EPI566560	NA	Solomon Islands	2014-Dec-02	A/Solomon Islands/1/2013	National Referral Hospital	WHO Collaborating Centre for Reference and Research on Influenza	Deng,Y-M; Iannello,P; Spirason,N; Jelley,L; Lau,H; Komadina,N.
EPI566561	HA	Solomon Islands	2014-Dec-02	A/Solomon Islands/1/2013	National Referral Hospital	WHO Collaborating Centre for Reference and Research on Influenza	Deng,Y-M; Iannello,P; Spirason,N; Jelley,L; Lau,H; Komadina,N.
EPI566555	NA	Sweden	2015-Jan-19	A/Linkoping/1/2015		Swedish Institute for Infectious Disease Control
EPI566556	HA	Sweden	2015-Jan-19	A/Linkoping/1/2015		Swedish Institute for Infectious Disease Control
EPI566480	NA	Australia	2012-Feb-06	A/Brisbane/14/2012	Queensland Health Scientific Services	WHO Collaborating Centre for Reference and Research on Influenza	Deng,Y-M.; Iannello,P.; Erenest,J.; Spirason, N.; Komadina,N.
EPI566481	HA	Australia	2012-Feb-06	A/Brisbane/14/2012	Queensland Health Scientific Services	WHO Collaborating Centre for Reference and Research on Influenza	Deng,Y-M.; Iannello,P.; Erenest,J.; Spirason, N.; Komadina,N.
EPI566477	NA	Australia	2012-Mar-22	A/Townsville/4/2012	Queensland Health Scientific Services	WHO Collaborating Centre for Reference and Research on Influenza	Deng,Y-M.; Iannello,P.; Erenest,J.; Spirason, N.; Komadina,N.
EPI566478	HA	Australia	2012-Mar-22	A/Townsville/4/2012	Queensland Health Scientific Services	WHO Collaborating Centre for Reference and Research on Influenza	Deng,Y-M.; Iannello,P.; Erenest,J.; Spirason, N.; Komadina,N.
EPI566474	NA	Australia	2012-Apr-16	A/South Australia/12/2012	Institute of Medical and Veterinary Science (IMVS)	WHO Collaborating Centre for Reference and Research on Influenza	Deng,Y-M.; Iannello,P.; Erenest,J.; Spirason, N.; Komadina,N.
EPI566475	HA	Australia	2012-Apr-16	A/South Australia/12/2012	Institute of Medical and Veterinary Science (IMVS)	WHO Collaborating Centre for Reference and Research on Influenza	Deng,Y-M.; Iannello,P.; Erenest,J.; Spirason, N.; Komadina,N.
EPI566471	NA	Australia	2011-Nov-06	A/Victoria/721/2011	Monash Medical Centre	WHO Collaborating Centre for Reference and Research on Influenza	Deng,Y-M.; Iannello,P.; Erenest,J.; Spirason, N.; Komadina,N.
EPI566472	HA	Australia	2011-Nov-06	A/Victoria/721/2011	Monash Medical Centre	WHO Collaborating Centre for Reference and Research on Influenza	Deng,Y-M.; Iannello,P.; Erenest,J.; Spirason, N.; Komadina,N.
EPI566468	NA	Australia	2011-Mar-19	A/Brisbane/501/2011	Queensland Health Scientific Services	WHO Collaborating Centre for Reference and Research on Influenza	Deng,Y-M.; Iannello,P.; Erenest,J.; Spirason, N.; Komadina,N.
EPI566469	HA	Australia	2011-Mar-19	A/Brisbane/501/2011	Queensland Health Scientific Services	WHO Collaborating Centre for Reference and Research on Influenza	Deng,Y-M.; Iannello,P.; Erenest,J.; Spirason, N.; Komadina,N.
EPI566438	NA	Sweden	2014-Dec-12	A/Stockholm/39/2014		Swedish Institute for Infectious Disease Control
EPI566439	HA	Sweden	2014-Dec-12	A/Stockholm/39/2014		Swedish Institute for Infectious Disease Control
EPI566388	NA	Sweden	2015-Jan-27	A/Stockholm/9/2015		Swedish Institute for Infectious Disease Control
EPI566389	HA	Sweden	2015-Jan-27	A/Stockholm/9/2015		Swedish Institute for Infectious Disease Control
EPI566382	NA	Sweden	2015-Jan-13	A/Stockholm/7/2015		Swedish Institute for Infectious Disease Control
EPI566383	HA	Sweden	2015-Jan-13	A/Stockholm/7/2015		Swedish Institute for Infectious Disease Control
EPI566360	NA	Sweden	2015-Jan-22	A/Gavle/2/2015		Swedish Institute for Infectious Disease Control
EPI566361	HA	Sweden	2015-Jan-22	A/Gavle/2/2015		Swedish Institute for Infectious Disease Control
EPI566351	NA	Sweden	2015-Jan-12	A/Lund/1/2015		Swedish Institute for Infectious Disease Control
EPI566352	HA	Sweden	2015-Jan-12	A/Lund/1/2015		Swedish Institute for Infectious Disease Control
EPI566345	NA	Sweden	2015-Jan-19	A/Sweden/5/2015		Swedish Institute for Infectious Disease Control
EPI566346	HA	Sweden	2015-Jan-19	A/Sweden/5/2015		Swedish Institute for Infectious Disease Control
EPI566342	NA	Sweden	2015-Jan-12	A/Gavle/1/2015		Swedish Institute for Infectious Disease Control
EPI566343	HA	Sweden	2015-Jan-12	A/Gavle/1/2015		Swedish Institute for Infectious Disease Control
EPI566339	NA	Sweden	2015-Jan-14	A/Sweden/4/2015		Swedish Institute for Infectious Disease Control
EPI566340	HA	Sweden	2015-Jan-14	A/Sweden/4/2015		Swedish Institute for Infectious Disease Control
EPI566321	NA	Sweden	2014-Dec-27	A/Stockholm/38/2014		Swedish Institute for Infectious Disease Control
EPI566322	HA	Sweden	2014-Dec-27	A/Stockholm/38/2014		Swedish Institute for Infectious Disease Control
EPI566258	NA	Australia	2013-Nov-06	A/Brisbane/198/2013	Queensland Health Scientific Services	WHO Collaborating Centre for Reference and Research on Influenza	Deng,Y-M.; Iannello,P.; Erenest,J.; Spirason, N.; Komadina,N.
EPI566259	HA	Australia	2013-Nov-06	A/Brisbane/198/2013	Queensland Health Scientific Services	WHO Collaborating Centre for Reference and Research on Influenza	Deng,Y-M.; Iannello,P.; Erenest,J.; Spirason, N.; Komadina,N.
EPI562289	NA	Australia	2014-Nov-04	A/Perth/1053/2014	Pathwest QE II Medical Centre	WHO Collaborating Centre for Reference and Research on Influenza	Deng,Y-M.; Iannello,P.; Spirason,N; Jelley,L.;Lau,H.; Komadina,N.
EPI562290	HA	Australia	2014-Nov-04	A/Perth/1053/2014	Pathwest QE II Medical Centre	WHO Collaborating Centre for Reference and Research on Influenza	Deng,Y-M.; Iannello,P.; Spirason,N; Jelley,L.;Lau,H.; Komadina,N.
EPI562286	NA	New Caledonia	2014-Sep-04	A/New Caledonia/93/2014	Institut Pasteur New Caledonia	WHO Collaborating Centre for Reference and Research on Influenza	Deng,Y-M.; Iannello,P.; Spirason,N; Jelley,L.;Lau,H.; Komadina,N.
EPI562287	HA	New Caledonia	2014-Sep-04	A/New Caledonia/93/2014	Institut Pasteur New Caledonia	WHO Collaborating Centre for Reference and Research on Influenza	Deng,Y-M.; Iannello,P.; Spirason,N; Jelley,L.;Lau,H.; Komadina,N.
EPI562037	HA	Australia	2014-Sep-07	A/VIctoria/673/2014	Monash Medical Centre	WHO Collaborating Centre for Reference and Research on Influenza	Deng,Y-M.;Iannello,P.; Spirason,N.; Jelley,L.; Lau,H.; Komadina,N.
EPI562038	NA	Australia	2014-Sep-07	A/VIctoria/673/2014	Monash Medical Centre	WHO Collaborating Centre for Reference and Research on Influenza	Deng,Y-M.;Iannello,P.; Spirason,N.; Jelley,L.; Lau,H.; Komadina,N.
EPI562035	NA	Australia	2014-Sep-07	A/Victoria/673/2014	Monash Medical Centre	WHO Collaborating Centre for Reference and Research on Influenza	Deng,Y-M.; Iannello,P.; Spirason,N.; Jelley,L.; Lau,H.; Komadina,N.
EPI562034	HA	Australia	2014-Sep-07	A/Victoria/673/2014	Monash Medical Centre	WHO Collaborating Centre for Reference and Research on Influenza	Deng,Y-M.; Iannello,P.; Spirason,N.; Jelley,L.; Lau,H.; Komadina,N.
EPI562014	NA	Australia	2014-Nov-03	A/Victoria/944/2014	Royal Chidrens Hospital	WHO Collaborating Centre for Reference and Research on Influenza	Deng,Y-M.; Iannello,P.; Spirason,N; Jelley,L.;Lau,H.; Komadina,N.
EPI562015	HA	Australia	2014-Nov-03	A/Victoria/944/2014	Royal Chidrens Hospital	WHO Collaborating Centre for Reference and Research on Influenza	Deng,Y-M.; Iannello,P.; Spirason,N; Jelley,L.;Lau,H.; Komadina,N.
EPI562011	NA	Australia	2014-Dec-03	A/Sydney/327/2014	Childrens Hospital Westmead	WHO Collaborating Centre for Reference and Research on Influenza	Deng,Y-M.; Iannello,P.; Spirason,N; Jelley,L.;Lau,H.; Komadina,N.
EPI562012	HA	Australia	2014-Dec-03	A/Sydney/327/2014	Childrens Hospital Westmead	WHO Collaborating Centre for Reference and Research on Influenza	Deng,Y-M.; Iannello,P.; Spirason,N; Jelley,L.;Lau,H.; Komadina,N.
EPI562008	NA	Australia	2014-Aug-11	A/Sydney/306/2014	Childrens Hospital Westmead	WHO Collaborating Centre for Reference and Research on Influenza	Deng,Y-M.; Iannello,P.; Spirason,N; Jelley,L.;Lau,H.; Komadina,N.
EPI562009	HA	Australia	2014-Aug-11	A/Sydney/306/2014	Childrens Hospital Westmead	WHO Collaborating Centre for Reference and Research on Influenza	Deng,Y-M.; Iannello,P.; Spirason,N; Jelley,L.;Lau,H.; Komadina,N.
EPI562005	NA	Sri Lanka	2014-Jul-16	A/Sri Lanka/48/2014	Medical Research Institute	WHO Collaborating Centre for Reference and Research on Influenza	Deng,Y-M.; Iannello,P.; Spirason,N; Jelley,L.;Lau,H.; Komadina,N.
EPI562006	HA	Sri Lanka	2014-Jul-16	A/Sri Lanka/48/2014	Medical Research Institute	WHO Collaborating Centre for Reference and Research on Influenza	Deng,Y-M.; Iannello,P.; Spirason,N; Jelley,L.;Lau,H.; Komadina,N.
EPI561991	NA	New Caledonia	2014-Sep-17	A/New Caledonia/104/2014	Institut Pasteur New Caledonia	WHO Collaborating Centre for Reference and Research on Influenza	Deng,Y-M.; Iannello,P.; Spirason,N; Jelley,L.;Lau,H.; Komadina,N.
EPI561992	HA	New Caledonia	2014-Sep-17	A/New Caledonia/104/2014	Institut Pasteur New Caledonia	WHO Collaborating Centre for Reference and Research on Influenza	Deng,Y-M.; Iannello,P.; Spirason,N; Jelley,L.;Lau,H.; Komadina,N.
EPI561979	NA	Australia	2014-Nov-03	A/Brisbane/359/2014	Queensland Health Scientific Services	WHO Collaborating Centre for Reference and Research on Influenza	Deng,Y-M.; Iannello,P.; Spirason,N; Jelley,L.;Lau,H.; Komadina,N.
EPI561980	HA	Australia	2014-Nov-03	A/Brisbane/359/2014	Queensland Health Scientific Services	WHO Collaborating Centre for Reference and Research on Influenza	Deng,Y-M.; Iannello,P.; Spirason,N; Jelley,L.;Lau,H.; Komadina,N.
EPI561976	NA	Australia	2014-Oct-03	A/Brisbane/341/2014	Queensland Health Scientific Services	WHO Collaborating Centre for Reference and Research on Influenza	Deng,Y-M.; Iannello,P.; Spirason,N; Jelley,L.;Lau,H.; Komadina,N.
EPI561977	HA	Australia	2014-Oct-03	A/Brisbane/341/2014	Queensland Health Scientific Services	WHO Collaborating Centre for Reference and Research on Influenza	Deng,Y-M.; Iannello,P.; Spirason,N; Jelley,L.;Lau,H.; Komadina,N.
EPI561863	NA	Australia	2014-Oct-27	A/Victoria/5076/2014	Victorian Infectious Diseases Reference Laboratory	WHO Collaborating Centre for Reference and Research on Influenza	Deng,Y-M.; Iannello,P.; Spirason,N; Jelley,L.;Lau,H.; Komadina,N.
EPI561864	HA	Australia	2014-Oct-27	A/Victoria/5076/2014	Victorian Infectious Diseases Reference Laboratory	WHO Collaborating Centre for Reference and Research on Influenza	Deng,Y-M.; Iannello,P.; Spirason,N; Jelley,L.;Lau,H.; Komadina,N.
EPI561860	NA	Australia	2014-Oct-30	A/Victoria/5075/2014	Victorian Infectious Diseases Reference Laboratory	WHO Collaborating Centre for Reference and Research on Influenza	Deng,Y-M.; Iannello,P.; Spirason,N; Jelley,L.;Lau,H.; Komadina,N.
EPI561861	HA	Australia	2014-Oct-30	A/Victoria/5075/2014	Victorian Infectious Diseases Reference Laboratory	WHO Collaborating Centre for Reference and Research on Influenza	Deng,Y-M.; Iannello,P.; Spirason,N; Jelley,L.;Lau,H.; Komadina,N.
EPI561848	NA	Australia	2014-Oct-20	A/Townsville/107/2014	Queensland Health Scientific Services	WHO Collaborating Centre for Reference and Research on Influenza	Deng,Y-M.; Iannello,P.; Spirason,N; Jelley,L.;Lau,H.; Komadina,N.
EPI561849	HA	Australia	2014-Oct-20	A/Townsville/107/2014	Queensland Health Scientific Services	WHO Collaborating Centre for Reference and Research on Influenza	Deng,Y-M.; Iannello,P.; Spirason,N; Jelley,L.;Lau,H.; Komadina,N.
EPI561845	NA	Australia	2014-Oct-01	A/Townsville/101/2014	Queensland Health Scientific Services	WHO Collaborating Centre for Reference and Research on Influenza	Deng,Y-M.; Iannello,P.; Spirason,N; Jelley,L.;Lau,H.; Komadina,N.
EPI561846	HA	Australia	2014-Oct-01	A/Townsville/101/2014	Queensland Health Scientific Services	WHO Collaborating Centre for Reference and Research on Influenza	Deng,Y-M.; Iannello,P.; Spirason,N; Jelley,L.;Lau,H.; Komadina,N.
EPI561830	NA	New Caledonia	2014-Sep-04	A/New Caledonia/89/2014	Institut Pasteur New Caledonia	WHO Collaborating Centre for Reference and Research on Influenza	Deng,Y-M.; Iannello,P.; Spirason,N; Jelley,L.;Lau,H.; Komadina,N.
EPI561831	HA	New Caledonia	2014-Sep-04	A/New Caledonia/89/2014	Institut Pasteur New Caledonia	WHO Collaborating Centre for Reference and Research on Influenza	Deng,Y-M.; Iannello,P.; Spirason,N; Jelley,L.;Lau,H.; Komadina,N.
EPI561818	NA	Australia	2014-Nov-21	A/Brisbane/368/2014	Queensland Health Scientific Services	WHO Collaborating Centre for Reference and Research on Influenza	Deng,Y-M.; Iannello,P.; Spirason,N; Jelley,L.;Lau,H.; Komadina,N.
EPI561819	HA	Australia	2014-Nov-21	A/Brisbane/368/2014	Queensland Health Scientific Services	WHO Collaborating Centre for Reference and Research on Influenza	Deng,Y-M.; Iannello,P.; Spirason,N; Jelley,L.;Lau,H.; Komadina,N.
EPI561812	NA	Australia	2014-Oct-20	A/Brisbane/349/2014	Queensland Health Scientific Services	WHO Collaborating Centre for Reference and Research on Influenza	Deng,Y-M.; Iannello,P.; Spirason,N; Jelley,L.;Lau,H.; Komadina,N.
EPI561813	HA	Australia	2014-Oct-20	A/Brisbane/349/2014	Queensland Health Scientific Services	WHO Collaborating Centre for Reference and Research on Influenza	Deng,Y-M.; Iannello,P.; Spirason,N; Jelley,L.;Lau,H.; Komadina,N.
EPI559449	NA	Sweden	2014-Dec-04	A/Malmoe/7/2014		Swedish Institute for Infectious Disease Control
EPI559450	HA	Sweden	2014-Dec-04	A/Malmoe/7/2014		Swedish Institute for Infectious Disease Control
EPI559017	NA	Sweden	2015-Jan-12	A/Stockholm/1/2015		Swedish Institute for Infectious Disease Control
EPI559018	HA	Sweden	2015-Jan-12	A/Stockholm/1/2015		Swedish Institute for Infectious Disease Control
EPI559010	NA	Sweden	2015-Jan-01	A/Skovde/1/2015		Swedish Institute for Infectious Disease Control
EPI559011	HA	Sweden	2015-Jan-01	A/Skovde/1/2015		Swedish Institute for Infectious Disease Control
EPI559002	NA	Sweden	2014-Dec-31	A/Skovde/1/2014		Swedish Institute for Infectious Disease Control
EPI559003	HA	Sweden	2014-Dec-31	A/Skovde/1/2014		Swedish Institute for Infectious Disease Control
EPI558994	NA	Sweden	2014-Dec-27	A/Stockholm/35/2014		Swedish Institute for Infectious Disease Control
EPI558995	HA	Sweden	2014-Dec-27	A/Stockholm/35/2014		Swedish Institute for Infectious Disease Control
EPI558986	NA	Sweden	2014-Dec-30	A/Stockholm/34/2014		Swedish Institute for Infectious Disease Control
EPI558987	HA	Sweden	2014-Dec-30	A/Stockholm/34/2014		Swedish Institute for Infectious Disease Control
EPI558978	NA	Sweden	2014-Dec-27	A/Stockholm/33/2014		Swedish Institute for Infectious Disease Control
EPI558979	HA	Sweden	2014-Dec-27	A/Stockholm/33/2014		Swedish Institute for Infectious Disease Control
EPI558971	NA	Sweden	2014-Dec-29	A/Karlstad/2/2014		Swedish Institute for Infectious Disease Control
EPI558972	HA	Sweden	2014-Dec-29	A/Karlstad/2/2014		Swedish Institute for Infectious Disease Control
EPI558964	NA	Sweden	2014-Dec-18	A/Sweden/77/2014		Swedish Institute for Infectious Disease Control
EPI558965	HA	Sweden	2014-Dec-18	A/Sweden/77/2014		Swedish Institute for Infectious Disease Control
EPI558956	NA	Sweden	2014-Dec-11	A/Orebro/2/2014		Swedish Institute for Infectious Disease Control
EPI558957	HA	Sweden	2014-Dec-11	A/Orebro/2/2014		Swedish Institute for Infectious Disease Control
EPI558933	NA	Sweden	2014-Dec-02	A/Stockholm/36/2014		Swedish Institute for Infectious Disease Control
EPI558934	HA	Sweden	2014-Dec-02	A/Stockholm/36/2014		Swedish Institute for Infectious Disease Control
EPI555109	NA	Sweden	2014-Nov-26	A/Stockholm/31/2014		Swedish Institute for Infectious Disease Control
EPI555110	HA	Sweden	2014-Nov-26	A/Stockholm/31/2014		Swedish Institute for Infectious Disease Control
EPI555101	NA	Sweden	2014-Dec-04	A/Stockholm/30/2014		Swedish Institute for Infectious Disease Control
EPI555102	HA	Sweden	2014-Dec-04	A/Stockholm/30/2014		Swedish Institute for Infectious Disease Control
EPI554002	NA	Australia	2014-Sep-19	A/Victoria/5060/2014	Victorian Infectious Diseases Reference Laboratory	WHO Collaborating Centre for Reference and Research on Influenza	Deng,Y-M.; Iannello,P.; Spirason,N.; Jelley,L.; Lau,H.; Komadina,N.
EPI554003	HA	Australia	2014-Sep-19	A/Victoria/5060/2014	Victorian Infectious Diseases Reference Laboratory	WHO Collaborating Centre for Reference and Research on Influenza	Deng,Y-M.; Iannello,P.; Spirason,N.; Jelley,L.; Lau,H.; Komadina,N.
EPI552721	NA	Sweden	2014-Dec-04	A/Sweden/75/2014		Swedish Institute for Infectious Disease Control
EPI552722	HA	Sweden	2014-Dec-04	A/Sweden/75/2014		Swedish Institute for Infectious Disease Control
EPI552705	NA	Sweden	2014-Nov-28	A/Malmoe/5/2014		Swedish Institute for Infectious Disease Control
EPI552706	HA	Sweden	2014-Nov-28	A/Malmoe/5/2014		Swedish Institute for Infectious Disease Control
EPI552697	NA	Sweden	2014-Dec-02	A/Stockholm/28/2014		Swedish Institute for Infectious Disease Control
EPI552698	HA	Sweden	2014-Dec-02	A/Stockholm/28/2014		Swedish Institute for Infectious Disease Control
EPI552689	NA	Sweden	2014-Nov-18	A/Stockholm/29/2014		Swedish Institute for Infectious Disease Control
EPI552690	HA	Sweden	2014-Nov-18	A/Stockholm/29/2014		Swedish Institute for Infectious Disease Control
EPI552681	NA	Sweden	2014-Nov-02	A/Sweden/76/2014		Swedish Institute for Infectious Disease Control
EPI552682	HA	Sweden	2014-Nov-02	A/Sweden/76/2014		Swedish Institute for Infectious Disease Control
EPI552674	HA	Sweden	2014-Nov-06	A/Gothenburg/4/2014		Swedish Institute for Infectious Disease Control
EPI552673	NA	Sweden	2014-Nov-06	A/Gothenburg/4/2014		Swedish Institute for Infectious Disease Control
EPI552424	NA	Sweden	2014-Nov-03	A/Stockholm/26/2014		Swedish Institute for Infectious Disease Control
EPI552425	HA	Sweden	2014-Nov-03	A/Stockholm/26/2014		Swedish Institute for Infectious Disease Control
EPI552416	NA	Sweden	2014-Nov-06	A/Karlstad/1/2014		Swedish Institute for Infectious Disease Control
EPI552417	HA	Sweden	2014-Nov-06	A/Karlstad/1/2014		Swedish Institute for Infectious Disease Control
EPI551854	NA	Australia	2014-Oct-13	A/VICTORIA/2131/2014	Austin Health	WHO Collaborating Centre for Reference and Research on Influenza	Deng,Y-M.; Iannello,P.; Spirason,N.; Jelley,L.; Lau,H.; Komadina,N.
EPI551855	HA	Australia	2014-Oct-13	A/VICTORIA/2131/2014	Austin Health	WHO Collaborating Centre for Reference and Research on Influenza	Deng,Y-M.; Iannello,P.; Spirason,N.; Jelley,L.; Lau,H.; Komadina,N.
EPI551851	NA	New Zealand	2014-Aug-21	A/WELLINGTON/81/2014	Institute of Environmental Science & Research	WHO Collaborating Centre for Reference and Research on Influenza	Deng,Y-M.; Iannello,P.; Spirason,N.; Jelley,L.; Lau,H.; Komadina,N.
EPI551852	HA	New Zealand	2014-Aug-21	A/WELLINGTON/81/2014	Institute of Environmental Science & Research	WHO Collaborating Centre for Reference and Research on Influenza	Deng,Y-M.; Iannello,P.; Spirason,N.; Jelley,L.; Lau,H.; Komadina,N.
EPI551848	NA	Australia	2014-Sep-19	A/VICTORIA/5060/2014	Victorian Infectious Diseases Reference Laboratory	WHO Collaborating Centre for Reference and Research on Influenza	Deng,Y-M.; Iannello,P.; Spirason,N.; Jelley,L.; Lau,H.; Komadina,N.
EPI551849	HA	Australia	2014-Sep-19	A/VICTORIA/5060/2014	Victorian Infectious Diseases Reference Laboratory	WHO Collaborating Centre for Reference and Research on Influenza	Deng,Y-M.; Iannello,P.; Spirason,N.; Jelley,L.; Lau,H.; Komadina,N.
EPI551845	NA	Australia	2014-Sep-11	A/VICTORIA/5048/2014	Victorian Infectious Diseases Reference Laboratory	WHO Collaborating Centre for Reference and Research on Influenza	Deng,Y-M.; Iannello,P.; Spirason,N.; Jelley,L.; Lau,H.; Komadina,N.
EPI551846	HA	Australia	2014-Sep-11	A/VICTORIA/5048/2014	Victorian Infectious Diseases Reference Laboratory	WHO Collaborating Centre for Reference and Research on Influenza	Deng,Y-M.; Iannello,P.; Spirason,N.; Jelley,L.; Lau,H.; Komadina,N.
EPI551839	NA	Australia	2014-Sep-10	A/VICTORIA/2078/2014	Austin Health	WHO Collaborating Centre for Reference and Research on Influenza	Deng,Y-M.; Iannello,P.; Spirason,N.; Jelley,L.; Lau,H.; Komadina,N.
EPI551840	HA	Australia	2014-Sep-10	A/VICTORIA/2078/2014	Austin Health	WHO Collaborating Centre for Reference and Research on Influenza	Deng,Y-M.; Iannello,P.; Spirason,N.; Jelley,L.; Lau,H.; Komadina,N.
EPI551834	NA	New Zealand	2014-Sep-09	A/AUCKLAND/6/2014	Auckland Hospital	WHO Collaborating Centre for Reference and Research on Influenza	Deng,Y-M.; Iannello,P.; Spirason,N.; Jelley,L.; Lau,H.; Komadina,N.
EPI551835	HA	New Zealand	2014-Sep-09	A/AUCKLAND/6/2014	Auckland Hospital	WHO Collaborating Centre for Reference and Research on Influenza	Deng,Y-M.; Iannello,P.; Spirason,N.; Jelley,L.; Lau,H.; Komadina,N.
EPI551801	NA	New Zealand	2014-Jul-07	A/WELLINGTON/024/2014	Institute of Environmental Science & Research	WHO Collaborating Centre for Reference and Research on Influenza	Deng,Y-M.; Iannello,P.; Spirason,N.; Jelley,L.; Lau,H.; Komadina,N.
EPI551803	HA	New Zealand	2014-Jul-07	A/WELLINGTON/024/2014	Institute of Environmental Science & Research	WHO Collaborating Centre for Reference and Research on Influenza	Deng,Y-M.; Iannello,P.; Spirason,N.; Jelley,L.; Lau,H.; Komadina,N.
EPI551795	NA	New Zealand	2014-Jun-20	A/WAIKATO/008/2014	Institute of Environmental Science & Research	WHO Collaborating Centre for Reference and Research on Influenza	Deng,Y-M.; Iannello,P.; Spirason,N.; Jelley,L.; Lau,H.; Komadina,N.
EPI551797	HA	New Zealand	2014-Jun-20	A/WAIKATO/008/2014	Institute of Environmental Science & Research	WHO Collaborating Centre for Reference and Research on Influenza	Deng,Y-M.; Iannello,P.; Spirason,N.; Jelley,L.; Lau,H.; Komadina,N.
EPI551796	NA	New Zealand	2014-Jun-20	A/WAIKATO/008/2014	Institute of Environmental Science & Research	WHO Collaborating Centre for Reference and Research on Influenza	Deng,Y-M.; Iannello,P.; Spirason,N.; Jelley,L.; Lau,H.; Komadina,N.
EPI551799	HA	New Zealand	2014-Jun-20	A/WAIKATO/008/2014	Institute of Environmental Science & Research	WHO Collaborating Centre for Reference and Research on Influenza	Deng,Y-M.; Iannello,P.; Spirason,N.; Jelley,L.; Lau,H.; Komadina,N.
EPI551790	NA	Australia	2014-Jul-17	A/VICTORIA/528/2014	Monash Medical Centre	WHO Collaborating Centre for Reference and Research on Influenza	Deng,Y-M.; Iannello,P.; Spirason,N.; Jelley,L.; Lau,H.; Komadina,N.
EPI551792	HA	Australia	2014-Jul-17	A/VICTORIA/528/2014	Monash Medical Centre	WHO Collaborating Centre for Reference and Research on Influenza	Deng,Y-M.; Iannello,P.; Spirason,N.; Jelley,L.; Lau,H.; Komadina,N.
EPI551785	NA	Australia	2014-Oct-01	A/VICTORIA/5070/2014	Victorian Infectious Diseases Reference Laboratory	WHO Collaborating Centre for Reference and Research on Influenza	Deng,Y-M.; Iannello,P.; Spirason,N.; Jelley,L.; Lau,H.; Komadina,N.
EPI551788	HA	Australia	2014-Oct-01	A/VICTORIA/5070/2014	Victorian Infectious Diseases Reference Laboratory	WHO Collaborating Centre for Reference and Research on Influenza	Deng,Y-M.; Iannello,P.; Spirason,N.; Jelley,L.; Lau,H.; Komadina,N.
EPI551784	NA	Australia	2014-Oct-01	A/VICTORIA/5070/2014	Victorian Infectious Diseases Reference Laboratory	WHO Collaborating Centre for Reference and Research on Influenza	Deng,Y-M.; Iannello,P.; Spirason,N.; Jelley,L.; Lau,H.; Komadina,N.
EPI551786	HA	Australia	2014-Oct-01	A/VICTORIA/5070/2014	Victorian Infectious Diseases Reference Laboratory	WHO Collaborating Centre for Reference and Research on Influenza	Deng,Y-M.; Iannello,P.; Spirason,N.; Jelley,L.; Lau,H.; Komadina,N.
EPI551779	NA	Australia	2014-Aug-25	A/VICTORIA/5006/2014	Victorian Infectious Diseases Reference Laboratory	WHO Collaborating Centre for Reference and Research on Influenza	Deng,Y-M.; Iannello,P.; Spirason,N.; Jelley,L.; Lau,H.; Komadina,N.
EPI551781	HA	Australia	2014-Aug-25	A/VICTORIA/5006/2014	Victorian Infectious Diseases Reference Laboratory	WHO Collaborating Centre for Reference and Research on Influenza	Deng,Y-M.; Iannello,P.; Spirason,N.; Jelley,L.; Lau,H.; Komadina,N.
EPI551766	NA	Australia	2014-Aug-10	A/VICTORIA/285/2014	Royal Chidrens Hospital	WHO Collaborating Centre for Reference and Research on Influenza	Deng,Y-M.; Iannello,P.; Spirason,N.; Jelley,L.; Lau,H.; Komadina,N.
EPI551768	HA	Australia	2014-Aug-10	A/VICTORIA/285/2014	Royal Chidrens Hospital	WHO Collaborating Centre for Reference and Research on Influenza	Deng,Y-M.; Iannello,P.; Spirason,N.; Jelley,L.; Lau,H.; Komadina,N.
EPI551760	NA	Australia	2014-Aug-12	A/VICTORIA/268/2014	Royal Chidrens Hospital	WHO Collaborating Centre for Reference and Research on Influenza	Deng,Y-M.; Iannello,P.; Spirason,N.; Jelley,L.; Lau,H.; Komadina,N.
EPI551762	HA	Australia	2014-Aug-12	A/VICTORIA/268/2014	Royal Chidrens Hospital	WHO Collaborating Centre for Reference and Research on Influenza	Deng,Y-M.; Iannello,P.; Spirason,N.; Jelley,L.; Lau,H.; Komadina,N.
EPI551750	NA	Australia	2014-Sep-12	A/VICTORIA/1012/2014	Institute of Medical and Veterinary Science (IMVS)	WHO Collaborating Centre for Reference and Research on Influenza	Deng,Y-M.; Iannello,P.; Spirason,N.; Jelley,L.; Lau,H.; Komadina,N.
EPI551752	HA	Australia	2014-Sep-12	A/VICTORIA/1012/2014	Institute of Medical and Veterinary Science (IMVS)	WHO Collaborating Centre for Reference and Research on Influenza	Deng,Y-M.; Iannello,P.; Spirason,N.; Jelley,L.; Lau,H.; Komadina,N.
EPI551745	NA	Australia	2014-Aug-16	A/TASMANIA/54/2014	Royal Hobart Hospital	WHO Collaborating Centre for Reference and Research on Influenza	Deng,Y-M.; Iannello,P.; Spirason,N.; Jelley,L.; Lau,H.; Komadina,N.
EPI551747	HA	Australia	2014-Aug-16	A/TASMANIA/54/2014	Royal Hobart Hospital	WHO Collaborating Centre for Reference and Research on Influenza	Deng,Y-M.; Iannello,P.; Spirason,N.; Jelley,L.; Lau,H.; Komadina,N.
EPI551723	NA	Australia	2014-Jul-16	A/SYDNEY/156/2014	Clinical Virology Unit, CDIM	WHO Collaborating Centre for Reference and Research on Influenza	Deng,Y-M.; Iannello,P.; Spirason,N.; Jelley,L.; Lau,H.; Komadina,N.
EPI551725	HA	Australia	2014-Jul-16	A/SYDNEY/156/2014	Clinical Virology Unit, CDIM	WHO Collaborating Centre for Reference and Research on Influenza	Deng,Y-M.; Iannello,P.; Spirason,N.; Jelley,L.; Lau,H.; Komadina,N.
EPI551716	NA	Australia	2014-Jul-26	A/SYDNEY/128/2014	Clinical Virology Unit, CDIM	WHO Collaborating Centre for Reference and Research on Influenza	Deng,Y-M.; Iannello,P.; Spirason,N.; Jelley,L.; Lau,H.; Komadina,N.
EPI551718	HA	Australia	2014-Jul-26	A/SYDNEY/128/2014	Clinical Virology Unit, CDIM	WHO Collaborating Centre for Reference and Research on Influenza	Deng,Y-M.; Iannello,P.; Spirason,N.; Jelley,L.; Lau,H.; Komadina,N.
EPI551711	NA	Australia	2014-Jul-19	A/SYDNEY/120/2014	Clinical Virology Unit, CDIM	WHO Collaborating Centre for Reference and Research on Influenza	Deng,Y-M.; Iannello,P.; Spirason,N.; Jelley,L.; Lau,H.; Komadina,N.
EPI551712	HA	Australia	2014-Jul-19	A/SYDNEY/120/2014	Clinical Virology Unit, CDIM	WHO Collaborating Centre for Reference and Research on Influenza	Deng,Y-M.; Iannello,P.; Spirason,N.; Jelley,L.; Lau,H.; Komadina,N.
EPI551709	HA	Australia	2014-Jul-24	A/SYDNEY/117/2014	Clinical Virology Unit, CDIM	WHO Collaborating Centre for Reference and Research on Influenza	Deng,Y-M.; Iannello,P.; Spirason,N.; Jelley,L.; Lau,H.; Komadina,N.
EPI551699	NA	Australia	2014-Jul-02	A/SYDNEY/108/2014	Clinical Virology Unit, CDIM	WHO Collaborating Centre for Reference and Research on Influenza	Deng,Y-M.; Iannello,P.; Spirason,N.; Jelley,L.; Lau,H.; Komadina,N.
EPI551701	HA	Australia	2014-Jul-02	A/SYDNEY/108/2014	Clinical Virology Unit, CDIM	WHO Collaborating Centre for Reference and Research on Influenza	Deng,Y-M.; Iannello,P.; Spirason,N.; Jelley,L.; Lau,H.; Komadina,N.
EPI551694	NA	Australia	2014-Jun-24	A/SYDNEY/103/2014	Clinical Virology Unit, CDIM	WHO Collaborating Centre for Reference and Research on Influenza	Deng,Y-M.; Iannello,P.; Spirason,N.; Jelley,L.; Lau,H.; Komadina,N.
EPI551696	HA	Australia	2014-Jun-24	A/SYDNEY/103/2014	Clinical Virology Unit, CDIM	WHO Collaborating Centre for Reference and Research on Influenza	Deng,Y-M.; Iannello,P.; Spirason,N.; Jelley,L.; Lau,H.; Komadina,N.
EPI551687	NA	Australia	2014-Aug-07	A/SYDNEY/1016/2014	Institute of Medical and Veterinary Science (IMVS)	WHO Collaborating Centre for Reference and Research on Influenza	Deng,Y-M.; Iannello,P.; Spirason,N.; Jelley,L.; Lau,H.; Komadina,N.
EPI551690	HA	Australia	2014-Aug-07	A/SYDNEY/1016/2014	Institute of Medical and Veterinary Science (IMVS)	WHO Collaborating Centre for Reference and Research on Influenza	Deng,Y-M.; Iannello,P.; Spirason,N.; Jelley,L.; Lau,H.; Komadina,N.
EPI551681	NA	Australia	2014-Jul-30	A/SYDNEY/1007/2014	Institute of Medical and Veterinary Science (IMVS)	WHO Collaborating Centre for Reference and Research on Influenza	Deng,Y-M.; Iannello,P.; Spirason,N.; Jelley,L.; Lau,H.; Komadina,N.
EPI551683	HA	Australia	2014-Jul-30	A/SYDNEY/1007/2014	Institute of Medical and Veterinary Science (IMVS)	WHO Collaborating Centre for Reference and Research on Influenza	Deng,Y-M.; Iannello,P.; Spirason,N.; Jelley,L.; Lau,H.; Komadina,N.
EPI551676	NA	Australia	2014-Jul-25	A/SYDNEY/1004/2014	Institute of Medical and Veterinary Science (IMVS)	WHO Collaborating Centre for Reference and Research on Influenza	Deng,Y-M.; Iannello,P.; Spirason,N.; Jelley,L.; Lau,H.; Komadina,N.
EPI551678	HA	Australia	2014-Jul-25	A/SYDNEY/1004/2014	Institute of Medical and Veterinary Science (IMVS)	WHO Collaborating Centre for Reference and Research on Influenza	Deng,Y-M.; Iannello,P.; Spirason,N.; Jelley,L.; Lau,H.; Komadina,N.
EPI551671	NA	Australia	2014-Jul-25	A/SYDNEY/1001/2014	Institute of Medical and Veterinary Science (IMVS)	WHO Collaborating Centre for Reference and Research on Influenza	Deng,Y-M.; Iannello,P.; Spirason,N.; Jelley,L.; Lau,H.; Komadina,N.
EPI551674	HA	Australia	2014-Jul-25	A/SYDNEY/1001/2014	Institute of Medical and Veterinary Science (IMVS)	WHO Collaborating Centre for Reference and Research on Influenza	Deng,Y-M.; Iannello,P.; Spirason,N.; Jelley,L.; Lau,H.; Komadina,N.
EPI551667	NA	Sri Lanka	2014-Jun-04	A/SRI LANKA/42/2014	Medical Research Institute	WHO Collaborating Centre for Reference and Research on Influenza	Deng,Y-M.; Iannello,P.; Spirason,N.; Jelley,L.; Lau,H.; Komadina,N.
EPI551669	HA	Sri Lanka	2014-Jun-04	A/SRI LANKA/42/2014	Medical Research Institute	WHO Collaborating Centre for Reference and Research on Influenza	Deng,Y-M.; Iannello,P.; Spirason,N.; Jelley,L.; Lau,H.; Komadina,N.
EPI551661	NA	Sri Lanka	2014-Jun-19	A/SRI LANKA/16/2014	Medical Research Institute	WHO Collaborating Centre for Reference and Research on Influenza	Deng,Y-M.; Iannello,P.; Spirason,N.; Jelley,L.; Lau,H.; Komadina,N.
EPI551663	HA	Sri Lanka	2014-Jun-19	A/SRI LANKA/16/2014	Medical Research Institute	WHO Collaborating Centre for Reference and Research on Influenza	Deng,Y-M.; Iannello,P.; Spirason,N.; Jelley,L.; Lau,H.; Komadina,N.
EPI551654	NA	Australia	2014-Jul-18	A/SOUTH AUSTRALIA/91/2014	Institute of Medical and Veterinary Science (IMVS)	WHO Collaborating Centre for Reference and Research on Influenza	Deng,Y-M.; Iannello,P.; Spirason,N.; Jelley,L.; Lau,H.; Komadina,N.
EPI551656	HA	Australia	2014-Jul-18	A/SOUTH AUSTRALIA/91/2014	Institute of Medical and Veterinary Science (IMVS)	WHO Collaborating Centre for Reference and Research on Influenza	Deng,Y-M.; Iannello,P.; Spirason,N.; Jelley,L.; Lau,H.; Komadina,N.
EPI551655	NA	Australia	2014-Jul-18	A/SOUTH AUSTRALIA/91/2014	Institute of Medical and Veterinary Science (IMVS)	WHO Collaborating Centre for Reference and Research on Influenza	Deng,Y-M.; Iannello,P.; Spirason,N.; Jelley,L.; Lau,H.; Komadina,N.
EPI551657	HA	Australia	2014-Jul-18	A/SOUTH AUSTRALIA/91/2014	Institute of Medical and Veterinary Science (IMVS)	WHO Collaborating Centre for Reference and Research on Influenza	Deng,Y-M.; Iannello,P.; Spirason,N.; Jelley,L.; Lau,H.; Komadina,N.
EPI551648	NA	Australia	2014-Sep-08	A/SOUTH AUSTRALIA/1032/2014	Institute of Medical and Veterinary Science (IMVS)	WHO Collaborating Centre for Reference and Research on Influenza	Deng,Y-M.; Iannello,P.; Spirason,N.; Jelley,L.; Lau,H.; Komadina,N.
EPI551650	HA	Australia	2014-Sep-08	A/SOUTH AUSTRALIA/1032/2014	Institute of Medical and Veterinary Science (IMVS)	WHO Collaborating Centre for Reference and Research on Influenza	Deng,Y-M.; Iannello,P.; Spirason,N.; Jelley,L.; Lau,H.; Komadina,N.
EPI551643	NA	Australia	2014-Jul-09	A/SOUTH AUSTRALIA/1007/2014	Institute of Medical and Veterinary Science (IMVS)	WHO Collaborating Centre for Reference and Research on Influenza	Deng,Y-M.; Iannello,P.; Spirason,N.; Jelley,L.; Lau,H.; Komadina,N.
EPI551645	HA	Australia	2014-Jul-09	A/SOUTH AUSTRALIA/1007/2014	Institute of Medical and Veterinary Science (IMVS)	WHO Collaborating Centre for Reference and Research on Influenza	Deng,Y-M.; Iannello,P.; Spirason,N.; Jelley,L.; Lau,H.; Komadina,N.
EPI551644	HA	Australia	2014-Jul-09	A/SOUTH AUSTRALIA/1007/2014	Institute of Medical and Veterinary Science (IMVS)	WHO Collaborating Centre for Reference and Research on Influenza	Deng,Y-M.; Iannello,P.; Spirason,N.; Jelley,L.; Lau,H.; Komadina,N.
EPI551642	NA	Australia	2014-Jul-09	A/SOUTH AUSTRALIA/1007/2014	Institute of Medical and Veterinary Science (IMVS)	WHO Collaborating Centre for Reference and Research on Influenza	Deng,Y-M.; Iannello,P.; Spirason,N.; Jelley,L.; Lau,H.; Komadina,N.
EPI551636	NA	New Zealand	2014-Jul-21	A/SOUTH AUCKLAND/023/2014	Institute of Environmental Science & Research	WHO Collaborating Centre for Reference and Research on Influenza	Deng,Y-M.; Iannello,P.; Spirason,N.; Jelley,L.; Lau,H.; Komadina,N.
EPI551639	HA	New Zealand	2014-Jul-21	A/SOUTH AUCKLAND/023/2014	Institute of Environmental Science & Research	WHO Collaborating Centre for Reference and Research on Influenza	Deng,Y-M.; Iannello,P.; Spirason,N.; Jelley,L.; Lau,H.; Komadina,N.
EPI551620	NA	Philippines	2014-Apr-30	A/PHILIPPINES/6/2014	Research Institute of Tropical Medicine	WHO Collaborating Centre for Reference and Research on Influenza	Deng,Y-M.; Iannello,P.; Spirason,N.; Jelley,L.; Lau,H.; Komadina,N.
EPI551623	HA	Philippines	2014-Apr-30	A/PHILIPPINES/6/2014	Research Institute of Tropical Medicine	WHO Collaborating Centre for Reference and Research on Influenza	Deng,Y-M.; Iannello,P.; Spirason,N.; Jelley,L.; Lau,H.; Komadina,N.
EPI551611	NA	Australia	2014-Aug-18	A/NEWCASTLE/79/2014	John Hunter Hospital	WHO Collaborating Centre for Reference and Research on Influenza	Deng,Y-M.; Iannello,P.; Spirason,N.; Jelley,L.; Lau,H.; Komadina,N.
EPI551613	HA	Australia	2014-Aug-18	A/NEWCASTLE/79/2014	John Hunter Hospital	WHO Collaborating Centre for Reference and Research on Influenza	Deng,Y-M.; Iannello,P.; Spirason,N.; Jelley,L.; Lau,H.; Komadina,N.
EPI551605	NA	Australia	2014-Aug-06	A/NEWCASTLE/63/2014	John Hunter Hospital	WHO Collaborating Centre for Reference and Research on Influenza	Deng,Y-M.; Iannello,P.; Spirason,N.; Jelley,L.; Lau,H.; Komadina,N.
EPI551608	HA	Australia	2014-Aug-06	A/NEWCASTLE/63/2014	John Hunter Hospital	WHO Collaborating Centre for Reference and Research on Influenza	Deng,Y-M.; Iannello,P.; Spirason,N.; Jelley,L.; Lau,H.; Komadina,N.
EPI551601	NA	Australia	2014-Aug-05	A/NEWCASTLE/54/2014	John Hunter Hospital	WHO Collaborating Centre for Reference and Research on Influenza	Deng,Y-M.; Iannello,P.; Spirason,N.; Jelley,L.; Lau,H.; Komadina,N.
EPI551603	HA	Australia	2014-Aug-05	A/NEWCASTLE/54/2014	John Hunter Hospital	WHO Collaborating Centre for Reference and Research on Influenza	Deng,Y-M.; Iannello,P.; Spirason,N.; Jelley,L.; Lau,H.; Komadina,N.
EPI551596	NA	Australia	2014-Jun-18	A/NEWCASTLE/34/2014	John Hunter Hospital	WHO Collaborating Centre for Reference and Research on Influenza	Deng,Y-M.; Iannello,P.; Spirason,N.; Jelley,L.; Lau,H.; Komadina,N.
EPI551599	HA	Australia	2014-Jun-18	A/NEWCASTLE/34/2014	John Hunter Hospital	WHO Collaborating Centre for Reference and Research on Influenza	Deng,Y-M.; Iannello,P.; Spirason,N.; Jelley,L.; Lau,H.; Komadina,N.
EPI551589	NA	Australia	2014-Aug-21	A/NEWCASTLE/107/2014	John Hunter Hospital	WHO Collaborating Centre for Reference and Research on Influenza	Deng,Y-M.; Iannello,P.; Spirason,N.; Jelley,L.; Lau,H.; Komadina,N.
EPI551591	HA	Australia	2014-Aug-21	A/NEWCASTLE/107/2014	John Hunter Hospital	WHO Collaborating Centre for Reference and Research on Influenza	Deng,Y-M.; Iannello,P.; Spirason,N.; Jelley,L.; Lau,H.; Komadina,N.
EPI551584	NA	Australia	2014-Aug-06	A/NEWCASTLE/1016/2014	Institute of Medical and Veterinary Science (IMVS)	WHO Collaborating Centre for Reference and Research on Influenza	Deng,Y-M.; Iannello,P.; Spirason,N.; Jelley,L.; Lau,H.; Komadina,N.
EPI551587	HA	Australia	2014-Aug-06	A/NEWCASTLE/1016/2014	Institute of Medical and Veterinary Science (IMVS)	WHO Collaborating Centre for Reference and Research on Influenza	Deng,Y-M.; Iannello,P.; Spirason,N.; Jelley,L.; Lau,H.; Komadina,N.
EPI551578	NA	New Caledonia	2014-Aug-20	A/NEW CALEDONIA/78/2014	Institut Pasteur New Caledonia	WHO Collaborating Centre for Reference and Research on Influenza	Deng,Y-M.; Iannello,P.; Spirason,N.; Jelley,L.; Lau,H.; Komadina,N.
EPI551580	HA	New Caledonia	2014-Aug-20	A/NEW CALEDONIA/78/2014	Institut Pasteur New Caledonia	WHO Collaborating Centre for Reference and Research on Influenza	Deng,Y-M.; Iannello,P.; Spirason,N.; Jelley,L.; Lau,H.; Komadina,N.
EPI551574	HA	New Caledonia	2014-Aug-20	A/NEW CALEDONIA/76/2014	Institut Pasteur New Caledonia	WHO Collaborating Centre for Reference and Research on Influenza	Deng,Y-M.; Iannello,P.; Spirason,N.; Jelley,L.; Lau,H.; Komadina,N.
EPI551572	NA	New Caledonia	2014-Aug-20	A/NEW CALEDONIA/76/2014	Institut Pasteur New Caledonia	WHO Collaborating Centre for Reference and Research on Influenza	Deng,Y-M.; Iannello,P.; Spirason,N.; Jelley,L.; Lau,H.; Komadina,N.
EPI551568	NA	New Caledonia	2014-Aug-13	A/NEW CALEDONIA/71/2014	Institut Pasteur New Caledonia	WHO Collaborating Centre for Reference and Research on Influenza	Deng,Y-M.; Iannello,P.; Spirason,N.; Jelley,L.; Lau,H.; Komadina,N.
EPI551570	HA	New Caledonia	2014-Aug-13	A/NEW CALEDONIA/71/2014	Institut Pasteur New Caledonia	WHO Collaborating Centre for Reference and Research on Influenza	Deng,Y-M.; Iannello,P.; Spirason,N.; Jelley,L.; Lau,H.; Komadina,N.
EPI551563	NA	New Caledonia	2014-Aug-04	A/NEW CALEDONIA/68/2014	Institut Pasteur New Caledonia	WHO Collaborating Centre for Reference and Research on Influenza	Deng,Y-M.; Iannello,P.; Spirason,N.; Jelley,L.; Lau,H.; Komadina,N.
EPI551565	HA	New Caledonia	2014-Aug-04	A/NEW CALEDONIA/68/2014	Institut Pasteur New Caledonia	WHO Collaborating Centre for Reference and Research on Influenza	Deng,Y-M.; Iannello,P.; Spirason,N.; Jelley,L.; Lau,H.; Komadina,N.
EPI551559	NA	Australia	2014-Jul-31	A/CANBERRA/82/2014	Canberra Hospital	WHO Collaborating Centre for Reference and Research on Influenza	Deng,Y-M.; Iannello,P.; Spirason,N.; Jelley,L.; Lau,H.; Komadina,N.
EPI551562	HA	Australia	2014-Jul-31	A/CANBERRA/82/2014	Canberra Hospital	WHO Collaborating Centre for Reference and Research on Influenza	Deng,Y-M.; Iannello,P.; Spirason,N.; Jelley,L.; Lau,H.; Komadina,N.
EPI551552	NA	Australia	2014-Jul-24	A/CANBERRA/44/2014	Canberra Hospital	WHO Collaborating Centre for Reference and Research on Influenza	Deng,Y-M.; Iannello,P.; Spirason,N.; Jelley,L.; Lau,H.; Komadina,N.
EPI551554	HA	Australia	2014-Jul-24	A/CANBERRA/44/2014	Canberra Hospital	WHO Collaborating Centre for Reference and Research on Influenza	Deng,Y-M.; Iannello,P.; Spirason,N.; Jelley,L.; Lau,H.; Komadina,N.
EPI551548	NA	Australia	2014-Jul-13	A/CANBERRA/31/2014	Canberra Hospital	WHO Collaborating Centre for Reference and Research on Influenza	Deng,Y-M.; Iannello,P.; Spirason,N.; Jelley,L.; Lau,H.; Komadina,N.
EPI551551	HA	Australia	2014-Jul-13	A/CANBERRA/31/2014	Canberra Hospital	WHO Collaborating Centre for Reference and Research on Influenza	Deng,Y-M.; Iannello,P.; Spirason,N.; Jelley,L.; Lau,H.; Komadina,N.
EPI551542	NA	Australia	2014-Jul-13	A/CANBERRA/29/2014	Canberra Hospital	WHO Collaborating Centre for Reference and Research on Influenza	Deng,Y-M.; Iannello,P.; Spirason,N.; Jelley,L.; Lau,H.; Komadina,N.
EPI551544	HA	Australia	2014-Jul-13	A/CANBERRA/29/2014	Canberra Hospital	WHO Collaborating Centre for Reference and Research on Influenza	Deng,Y-M.; Iannello,P.; Spirason,N.; Jelley,L.; Lau,H.; Komadina,N.
EPI551538	NA	Australia	2014-Aug-06	A/CANBERRA/101/2014	Canberra Hospital	WHO Collaborating Centre for Reference and Research on Influenza	Deng,Y-M.; Iannello,P.; Spirason,N.; Jelley,L.; Lau,H.; Komadina,N.
EPI551540	HA	Australia	2014-Aug-06	A/CANBERRA/101/2014	Canberra Hospital	WHO Collaborating Centre for Reference and Research on Influenza	Deng,Y-M.; Iannello,P.; Spirason,N.; Jelley,L.; Lau,H.; Komadina,N.
EPI551532	NA	Cambodia	2014-Jun-26	A/CAMBODIA/Y0721447/2014	Institute Pasteur du Cambodia	WHO Collaborating Centre for Reference and Research on Influenza	Deng,Y-M.; Iannello,P.; Spirason,N.; Jelley,L.; Lau,H.; Komadina,N.
EPI551535	HA	Cambodia	2014-Jun-26	A/CAMBODIA/Y0721447/2014	Institute Pasteur du Cambodia	WHO Collaborating Centre for Reference and Research on Influenza	Deng,Y-M.; Iannello,P.; Spirason,N.; Jelley,L.; Lau,H.; Komadina,N.
EPI551528	NA	Cambodia	2014-May-28	A/CAMBODIA/Y0721397/2014	Institute Pasteur du Cambodia	WHO Collaborating Centre for Reference and Research on Influenza	Deng,Y-M.; Iannello,P.; Spirason,N.; Jelley,L.; Lau,H.; Komadina,N.
EPI551530	HA	Cambodia	2014-May-28	A/CAMBODIA/Y0721397/2014	Institute Pasteur du Cambodia	WHO Collaborating Centre for Reference and Research on Influenza	Deng,Y-M.; Iannello,P.; Spirason,N.; Jelley,L.; Lau,H.; Komadina,N.
EPI551523	NA	Cambodia	2014-Jun-19	A/CAMBODIA/Y0703302/2014	Institute Pasteur du Cambodia	WHO Collaborating Centre for Reference and Research on Influenza	Deng,Y-M.; Iannello,P.; Spirason,N.; Jelley,L.; Lau,H.; Komadina,N.
EPI551525	HA	Cambodia	2014-Jun-19	A/CAMBODIA/Y0703302/2014	Institute Pasteur du Cambodia	WHO Collaborating Centre for Reference and Research on Influenza	Deng,Y-M.; Iannello,P.; Spirason,N.; Jelley,L.; Lau,H.; Komadina,N.
EPI551517	NA	Cambodia	2014-Jun-16	A/CAMBODIA/FSS28237/2014	NAMRU-2, Cambodia	WHO Collaborating Centre for Reference and Research on Influenza	Deng,Y-M.; Iannello,P.; Spirason,N.; Jelley,L.; Lau,H.; Komadina,N.
EPI551518	HA	Cambodia	2014-Jun-16	A/CAMBODIA/FSS28237/2014	NAMRU-2, Cambodia	WHO Collaborating Centre for Reference and Research on Influenza	Deng,Y-M.; Iannello,P.; Spirason,N.; Jelley,L.; Lau,H.; Komadina,N.
EPI551513	HA	Australia	2014-Aug-01	A/BRISBANE/262/2014	Queensland Health Scientific Services	WHO Collaborating Centre for Reference and Research on Influenza	Deng,Y-M.; Iannello,P.; Spirason,N.; Jelley,L.; Lau,H.; Komadina,N.
EPI551511	NA	Australia	2014-Aug-01	A/BRISBANE/262/2014	Queensland Health Scientific Services	WHO Collaborating Centre for Reference and Research on Influenza	Deng,Y-M.; Iannello,P.; Spirason,N.; Jelley,L.; Lau,H.; Komadina,N.
EPI548109	NA	Sweden	2014-Oct-25	A/Stockholm/23/2014		Swedish Institute for Infectious Disease Control
EPI548110	HA	Sweden	2014-Oct-25	A/Stockholm/23/2014		Swedish Institute for Infectious Disease Control
EPI548101	NA	Sweden	2014-Oct-21	A/Stockholm/25/2014		Swedish Institute for Infectious Disease Control
EPI548102	HA	Sweden	2014-Oct-21	A/Stockholm/25/2014		Swedish Institute for Infectious Disease Control
EPI548093	NA	Sweden	2014-Oct-18	A/Stockholm/22/2014		Swedish Institute for Infectious Disease Control
EPI548094	HA	Sweden	2014-Oct-18	A/Stockholm/22/2014		Swedish Institute for Infectious Disease Control
EPI544662	NA	Sweden	2014-Oct-15	A/Stockholm/21/2014		Swedish Institute for Infectious Disease Control
EPI544663	HA	Sweden	2014-Oct-15	A/Stockholm/21/2014		Swedish Institute for Infectious Disease Control
EPI544077	NA	Sweden	2014-Sep-28	A/Stockholm/20/2014		Swedish Institute for Infectious Disease Control
EPI544078	HA	Sweden	2014-Sep-28	A/Stockholm/20/2014		Swedish Institute for Infectious Disease Control
EPI542223	NA	Sweden	2014-Aug-16	A/Stockholm/18/2014		Swedish Institute for Infectious Disease Control
EPI542224	HA	Sweden	2014-Aug-16	A/Stockholm/18/2014		Swedish Institute for Infectious Disease Control
EPI541336	NA	Thailand	2014-Mar-11	A/CHIANG RAI/186/2014	WHO National Influenza Centre, National Institute of Medical Research (NIMR)	WHO Collaborating Centre for Reference and Research on Influenza	Deng,Y-M.; Iannello,P.; Spirason,N.; Jelley,L.; Lau,H.; Komadina,N.
EPI541343	HA	Thailand	2014-Mar-11	A/CHIANG RAI/186/2014	WHO National Influenza Centre, National Institute of Medical Research (NIMR)	WHO Collaborating Centre for Reference and Research on Influenza	Deng,Y-M.; Iannello,P.; Spirason,N.; Jelley,L.; Lau,H.; Komadina,N.
EPI541175	HA	Fiji	2014-Apr-30	A/FIJI/1/2014	Fiji Centre for Communicable Disease Control	WHO Collaborating Centre for Reference and Research on Influenza	Deng,Y-M.; Iannello,P.; Spirason,N.; Jelley,L.; Lau,H.; Komadina,N.
EPI541176	NA	Fiji	2014-Apr-30	A/FIJI/1/2014	Fiji Centre for Communicable Disease Control	WHO Collaborating Centre for Reference and Research on Influenza	Deng,Y-M.; Iannello,P.; Spirason,N.; Jelley,L.; Lau,H.; Komadina,N.
EPI541172	HA	Mongolia	2014-Mar-05	A/UVURKHANGAI/1959/2014	National Center for Communicable Diseases	WHO Collaborating Centre for Reference and Research on Influenza	Deng,Y-M.; Iannello,P.; Spirason,N.; Jelley,L.; Lau,H.; Komadina,N.
EPI541173	NA	Mongolia	2014-Mar-05	A/UVURKHANGAI/1959/2014	National Center for Communicable Diseases	WHO Collaborating Centre for Reference and Research on Influenza	Deng,Y-M.; Iannello,P.; Spirason,N.; Jelley,L.; Lau,H.; Komadina,N.
EPI541170	NA	Australia	2014-Jun-04	A/TASMANIA/15/2014	Royal Hobart Hospital	WHO Collaborating Centre for Reference and Research on Influenza	Deng,Y-M.; Iannello,P.; Spirason,N.; Jelley,L.; Lau,H.; Komadina,N.
EPI541169	HA	Australia	2014-Jun-04	A/TASMANIA/15/2014	Royal Hobart Hospital	WHO Collaborating Centre for Reference and Research on Influenza	Deng,Y-M.; Iannello,P.; Spirason,N.; Jelley,L.; Lau,H.; Komadina,N.
EPI541162	HA	Macao	2014-Jan-28	A/MACAU/610289/2014	Laboratorio De Saude Publico	WHO Collaborating Centre for Reference and Research on Influenza	Deng,Y-M.; Iannello,P.; Spirason,N.; Jelley,L.; Lau,H.; Komadina,N.
EPI541163	NA	Macao	2014-Jan-28	A/MACAU/610289/2014	Laboratorio De Saude Publico	WHO Collaborating Centre for Reference and Research on Influenza	Deng,Y-M.; Iannello,P.; Spirason,N.; Jelley,L.; Lau,H.; Komadina,N.
EPI541158	NA	Australia	2014-May-28	A/SOUTH AUSTRALIA/16/2014	Institute of Medical and Veterinary Science (IMVS)	WHO Collaborating Centre for Reference and Research on Influenza	Deng,Y-M.; Iannello,P.; Spirason,N.; Jelley,L.; Lau,H.; Komadina,N.
EPI541157	HA	Australia	2014-May-28	A/SOUTH AUSTRALIA/16/2014	Institute of Medical and Veterinary Science (IMVS)	WHO Collaborating Centre for Reference and Research on Influenza	Deng,Y-M.; Iannello,P.; Spirason,N.; Jelley,L.; Lau,H.; Komadina,N.
EPI541154	HA	Australia	2014-Jun-08	A/SOUTH AUSTRALIA/24/2014	Institute of Medical and Veterinary Science (IMVS)	WHO Collaborating Centre for Reference and Research on Influenza	Deng,Y-M.; Iannello,P.; Spirason,N.; Jelley,L.; Lau,H.; Komadina,N.
EPI541155	NA	Australia	2014-Jun-08	A/SOUTH AUSTRALIA/24/2014	Institute of Medical and Veterinary Science (IMVS)	WHO Collaborating Centre for Reference and Research on Influenza	Deng,Y-M.; Iannello,P.; Spirason,N.; Jelley,L.; Lau,H.; Komadina,N.
EPI541149	NA	Australia	2014-Feb-15	A/SYDNEY/37/2014	Westmead Hospital	WHO Collaborating Centre for Reference and Research on Influenza	Deng,Y-M.; Iannello,P.; Spirason,N.; Jelley,L.; Lau,H.; Komadina,N.
EPI541148	HA	Australia	2014-Feb-15	A/SYDNEY/37/2014	Westmead Hospital	WHO Collaborating Centre for Reference and Research on Influenza	Deng,Y-M.; Iannello,P.; Spirason,N.; Jelley,L.; Lau,H.; Komadina,N.
EPI541147	NA	Australia	2014-Feb-15	A/SYDNEY/37/2014	Westmead Hospital	WHO Collaborating Centre for Reference and Research on Influenza	Deng,Y-M.; Iannello,P.; Spirason,N.; Jelley,L.; Lau,H.; Komadina,N
EPI541146	HA	Australia	2014-Feb-15	A/SYDNEY/37/2014	Westmead Hospital	WHO Collaborating Centre for Reference and Research on Influenza	Deng,Y-M.; Iannello,P.; Spirason,N.; Jelley,L.; Lau,H.; Komadina,N
EPI541143	HA	Australia	2014-Mar-11	A/PERTH/522/2014	Pathwest QE II Medical Centre	WHO Collaborating Centre for Reference and Research on Influenza	Deng,Y-M.; Iannello,P.; Spirason,N.; Jelley,L.; Lau,H.; Komadina,N.
EPI541144	NA	Australia	2014-Mar-11	A/PERTH/522/2014	Pathwest QE II Medical Centre	WHO Collaborating Centre for Reference and Research on Influenza	Deng,Y-M.; Iannello,P.; Spirason,N.; Jelley,L.; Lau,H.; Komadina,N.
EPI541140	HA	Australia	2014-Jan-23	A/CANBERRA/2/2014	Canberra Hospital	WHO Collaborating Centre for Reference and Research on Influenza	Deng,Y-M.; Iannello,P.; Spirason,N.; Jelley,L.; Lau,H.; Komadina,N.
EPI541141	NA	Australia	2014-Jan-23	A/CANBERRA/2/2014	Canberra Hospital	WHO Collaborating Centre for Reference and Research on Influenza	Deng,Y-M.; Iannello,P.; Spirason,N.; Jelley,L.; Lau,H.; Komadina,N.
EPI541137	HA	New Zealand	2014-Apr-04	A/CHRISTCHURCH/510/2014	Canterbury Health Services	WHO Collaborating Centre for Reference and Research on Influenza	Deng,Y-M.; Iannello,P.; Spirason,N.; Jelley,L.; Lau,H.; Komadina,N.
EPI541138	NA	New Zealand	2014-Apr-04	A/CHRISTCHURCH/510/2014	Canterbury Health Services	WHO Collaborating Centre for Reference and Research on Influenza	Deng,Y-M.; Iannello,P.; Spirason,N.; Jelley,L.; Lau,H.; Komadina,N.
EPI541134	HA	Australia	2014-Apr-29	A/SYDNEY/66/2014	Prince of Wales Hospital	WHO Collaborating Centre for Reference and Research on Influenza	Deng,Y-M.; Iannello,P.; Spirason,N.; Jelley,L.; Lau,H.; Komadina,N.
EPI541135	NA	Australia	2014-Apr-29	A/SYDNEY/66/2014	Prince of Wales Hospital	WHO Collaborating Centre for Reference and Research on Influenza	Deng,Y-M.; Iannello,P.; Spirason,N.; Jelley,L.; Lau,H.; Komadina,N.
EPI541131	HA	Malaysia	2014-Apr-30	A/MALAYSIA/6/2014	Institut Penyelidikan Perubatan	WHO Collaborating Centre for Reference and Research on Influenza	Deng,Y-M.; Iannello,P.; Spirason,N.; Jelley,L.; Lau,H.; Komadina,N.
EPI541132	NA	Malaysia	2014-Apr-30	A/MALAYSIA/6/2014	Institut Penyelidikan Perubatan	WHO Collaborating Centre for Reference and Research on Influenza	Deng,Y-M.; Iannello,P.; Spirason,N.; Jelley,L.; Lau,H.; Komadina,N.
EPI541125	HA	Australia	2014-Mar-17	A/PERTH/526/2014	Pathwest QE II Medical Centre	WHO Collaborating Centre for Reference and Research on Influenza	Deng,Y-M.; Iannello,P.; Spirason,N.; Jelley,L.; Lau,H.; Komadina,N.
EPI541126	NA	Australia	2014-Mar-17	A/PERTH/526/2014	Pathwest QE II Medical Centre	WHO Collaborating Centre for Reference and Research on Influenza	Deng,Y-M.; Iannello,P.; Spirason,N.; Jelley,L.; Lau,H.; Komadina,N.
EPI540962	NA	Australia	2014-Jul-03	A/SOUTH AUSTRALIA/1005/2014	Institute of Medical and Veterinary Science (IMVS)	WHO Collaborating Centre for Reference and Research on Influenza	Deng,Y-M.; Iannello,P.; Spirason,N.; Jelley,L.; Lau,H.; Komadina,N.
EPI540963	HA	Australia	2014-Jul-03	A/SOUTH AUSTRALIA/1005/2014	Institute of Medical and Veterinary Science (IMVS)	WHO Collaborating Centre for Reference and Research on Influenza	Deng,Y-M.; Iannello,P.; Spirason,N.; Jelley,L.; Lau,H.; Komadina,N.
EPI540959	NA	Australia	2014-Jun-03	A/SYDNEY/85/2014	Westmead Hospital	WHO Collaborating Centre for Reference and Research on Influenza	Deng,Y-M.; Iannello,P.; Spirason,N.; Jelley,L.; Lau,H.; Komadina,N.
EPI540960	HA	Australia	2014-Jun-03	A/SYDNEY/85/2014	Westmead Hospital	WHO Collaborating Centre for Reference and Research on Influenza	Deng,Y-M.; Iannello,P.; Spirason,N.; Jelley,L.; Lau,H.; Komadina,N.
EPI540957	HA	Australia	2014-May-22	A/SYDNEY/84/2014	Westmead Hospital	WHO Collaborating Centre for Reference and Research on Influenza	Deng,Y-M.; Iannello,P.; Spirason,N.; Jelley,L.; Lau,H.; Komadina,N.
EPI540956	NA	Australia	2014-May-22	A/SYDNEY/84/2014	Westmead Hospital	WHO Collaborating Centre for Reference and Research on Influenza	Deng,Y-M.; Iannello,P.; Spirason,N.; Jelley,L.; Lau,H.; Komadina,N.
EPI540953	NA	Australia	2014-Jun-16	A/SYDNEY/93/2014	Westmead Hospital	WHO Collaborating Centre for Reference and Research on Influenza	Deng,Y-M.; Iannello,P.; Spirason,N.; Jelley,L.; Lau,H.; Komadina,N.
EPI540954	HA	Australia	2014-Jun-16	A/SYDNEY/93/2014	Westmead Hospital	WHO Collaborating Centre for Reference and Research on Influenza	Deng,Y-M.; Iannello,P.; Spirason,N.; Jelley,L.; Lau,H.; Komadina,N.
EPI540950	NA	Australia	2014-Jun-13	A/SYDNEY/92/2014	Westmead Hospital	WHO Collaborating Centre for Reference and Research on Influenza	Deng,Y-M.; Iannello,P.; Spirason,N.; Jelley,L.; Lau,H.; Komadina,N.
EPI540951	HA	Australia	2014-Jun-13	A/SYDNEY/92/2014	Westmead Hospital	WHO Collaborating Centre for Reference and Research on Influenza	Deng,Y-M.; Iannello,P.; Spirason,N.; Jelley,L.; Lau,H.; Komadina,N.
EPI540947	NA	Australia	2014-Jun-14	A/SYDNEY/95/2014	Westmead Hospital	WHO Collaborating Centre for Reference and Research on Influenza	Deng,Y-M.; Iannello,P.; Spirason,N.; Jelley,L.; Lau,H.; Komadina,N.
EPI540948	HA	Australia	2014-Jun-14	A/SYDNEY/95/2014	Westmead Hospital	WHO Collaborating Centre for Reference and Research on Influenza	Deng,Y-M.; Iannello,P.; Spirason,N.; Jelley,L.; Lau,H.; Komadina,N.
EPI540941	NA	Australia	2014-May-28	A/SYDNEY/81/2014	Westmead Hospital	WHO Collaborating Centre for Reference and Research on Influenza	Deng,Y-M.; Iannello,P.; Spirason,N.; Jelley,L.; Lau,H.; Komadina,N.
EPI540942	HA	Australia	2014-May-28	A/SYDNEY/81/2014	Westmead Hospital	WHO Collaborating Centre for Reference and Research on Influenza	Deng,Y-M.; Iannello,P.; Spirason,N.; Jelley,L.; Lau,H.; Komadina,N.
EPI540935	NA	Australia	2014-Jun-25	A/VICTORIA/27/2014	Victorian Infectious Diseases Reference Laboratory	WHO Collaborating Centre for Reference and Research on Influenza	Deng,Y-M.; Iannello,P.; Spirason,N.; Jelley,L.; Lau,H.; Komadina,N.
EPI540936	HA	Australia	2014-Jun-25	A/VICTORIA/27/2014	Victorian Infectious Diseases Reference Laboratory	WHO Collaborating Centre for Reference and Research on Influenza	Deng,Y-M.; Iannello,P.; Spirason,N.; Jelley,L.; Lau,H.; Komadina,N.
EPI540932	NA	Australia	2014-Jun-25	A/SOUTH AUSTRALIA/1002/2014	Institute of Medical and Veterinary Science (IMVS)	WHO Collaborating Centre for Reference and Research on Influenza	Deng,Y-M.; Iannello,P.; Spirason,N.; Jelley,L.; Lau,H.; Komadina,N.
EPI540933	HA	Australia	2014-Jun-25	A/SOUTH AUSTRALIA/1002/2014	Institute of Medical and Veterinary Science (IMVS)	WHO Collaborating Centre for Reference and Research on Influenza	Deng,Y-M.; Iannello,P.; Spirason,N.; Jelley,L.; Lau,H.; Komadina,N.
EPI540790	NA	Singapore	2013-Dec-06	A/SINGAPORE/GP1940/2013	National Public Health Laboratory	WHO Collaborating Centre for Reference and Research on Influenza	Deng,Y-M.; Iannello,P.; Spirason,N.; Jelley,L.; Lau,H.; Komadina,N.
EPI540791	HA	Singapore	2013-Dec-06	A/SINGAPORE/GP1940/2013	National Public Health Laboratory	WHO Collaborating Centre for Reference and Research on Influenza	Deng,Y-M.; Iannello,P.; Spirason,N.; Jelley,L.; Lau,H.; Komadina,N.
EPI540787	NA	Australia	2014-Feb-11	A/BRISBANE/47/2014	Queensland Health Scientific Services	WHO Collaborating Centre for Reference and Research on Influenza	Deng,Y-M.; Iannello,P.; Spirason,N.; Jelley,L.; Lau,H.; Komadina,N.
EPI540788	HA	Australia	2014-Feb-11	A/BRISBANE/47/2014	Queensland Health Scientific Services	WHO Collaborating Centre for Reference and Research on Influenza	Deng,Y-M.; Iannello,P.; Spirason,N.; Jelley,L.; Lau,H.; Komadina,N.
EPI540737	NA	Australia	2014-Apr-28	A/VICTORIA/806/2014	Austin Health	WHO Collaborating Centre for Reference and Research on Influenza	Deng,Y-M.; Iannello,P.; Spirason,N.; Jelley,L.; Lau,H.; Komadina,N.
EPI540738	HA	Australia	2014-Apr-28	A/VICTORIA/806/2014	Austin Health	WHO Collaborating Centre for Reference and Research on Influenza	Deng,Y-M.; Iannello,P.; Spirason,N.; Jelley,L.; Lau,H.; Komadina,N.
EPI540734	NA	Australia	2014-Feb-27	A/SYDNEY/63/2014	Prince of Wales Hospital	WHO Collaborating Centre for Reference and Research on Influenza	Deng,Y-M.; Iannello,P.; Spirason,N.; Jelley,L.; Lau,H.; Komadina,N.
EPI540735	HA	Australia	2014-Feb-27	A/SYDNEY/63/2014	Prince of Wales Hospital	WHO Collaborating Centre for Reference and Research on Influenza	Deng,Y-M.; Iannello,P.; Spirason,N.; Jelley,L.; Lau,H.; Komadina,N.
EPI540722	NA	Australia	2014-Mar-01	A/SYDNEY/26/2014	Westmead Hospital	WHO Collaborating Centre for Reference and Research on Influenza	Deng,Y-M.; Iannello,P.; Spirason,N.; Jelley,L.; Lau,H.; Komadina,N.
EPI540723	HA	Australia	2014-Mar-01	A/SYDNEY/26/2014	Westmead Hospital	WHO Collaborating Centre for Reference and Research on Influenza	Deng,Y-M.; Iannello,P.; Spirason,N.; Jelley,L.; Lau,H.; Komadina,N.
EPI540705	HA	Australia	2014-Feb-16	A/TASMANIA/8/2014	Royal Hobart Hospital	WHO Collaborating Centre for Reference and Research on Influenza	Deng,Y-M.; Iannello,P.; Spirason,N.; Jelley,L.; Lau,H.; Komadina,N.
EPI540704	NA	Australia	2014-Feb-16	A/TASMANIA/8/2014	Royal Hobart Hospital	WHO Collaborating Centre for Reference and Research on Influenza	Deng,Y-M.; Iannello,P.; Spirason,N.; Jelley,L.; Lau,H.; Komadina,N.
EPI540701	NA	Australia	2014-Mar-03	A/SYDNEY/25/2014	Westmead Hospital	WHO Collaborating Centre for Reference and Research on Influenza	Deng,Y-M.; Iannello,P.; Spirason,N.; Jelley,L.; Lau,H.; Komadina,N.
EPI540702	HA	Australia	2014-Mar-03	A/SYDNEY/25/2014	Westmead Hospital	WHO Collaborating Centre for Reference and Research on Influenza	Deng,Y-M.; Iannello,P.; Spirason,N.; Jelley,L.; Lau,H.; Komadina,N.
EPI540698	NA	Australia	2014-Feb-17	A/BRISBANE/43/2014	Queensland Health Scientific Services	WHO Collaborating Centre for Reference and Research on Influenza	Deng,Y-M.; Iannello,P.; Spirason,N.; Jelley,L.; Lau,H.; Komadina,N.
EPI540699	HA	Australia	2014-Feb-17	A/BRISBANE/43/2014	Queensland Health Scientific Services	WHO Collaborating Centre for Reference and Research on Influenza	Deng,Y-M.; Iannello,P.; Spirason,N.; Jelley,L.; Lau,H.; Komadina,N.
EPI540695	NA	New Zealand	2014-Feb-03	A/SOUTH AUCKLAND/007/2014	Institute of Environmental Science & Research	WHO Collaborating Centre for Reference and Research on Influenza	Deng,Y-M.; Iannello,P.; Spirason,N.; Jelley,L.; Lau,H.; Komadina,N.
EPI540696	HA	New Zealand	2014-Feb-03	A/SOUTH AUCKLAND/007/2014	Institute of Environmental Science & Research	WHO Collaborating Centre for Reference and Research on Influenza	Deng,Y-M.; Iannello,P.; Spirason,N.; Jelley,L.; Lau,H.; Komadina,N.
EPI540692	NA	New Zealand	2014-Feb-19	A/CHRISTCHURCH/1/2014	Canterbury Health Services	WHO Collaborating Centre for Reference and Research on Influenza	Deng,Y-M.; Iannello,P.; Spirason,N.; Jelley,L.; Lau,H.; Komadina,N.
EPI540693	HA	New Zealand	2014-Feb-19	A/CHRISTCHURCH/1/2014	Canterbury Health Services	WHO Collaborating Centre for Reference and Research on Influenza	Deng,Y-M.; Iannello,P.; Spirason,N.; Jelley,L.; Lau,H.; Komadina,N.
EPI540690	HA	Australia	2014-Jan-26	A/SYDNEY/20/2014	Westmead Hospital	WHO Collaborating Centre for Reference and Research on Influenza	Deng,Y-M.; Iannello,P.; Spirason,N.; Jelley,L.; Lau,H.; Komadina,N.
EPI540689	NA	Australia	2014-Jan-26	A/SYDNEY/20/2014	Westmead Hospital	WHO Collaborating Centre for Reference and Research on Influenza	Deng,Y-M.; Iannello,P.; Spirason,N.; Jelley,L.; Lau,H.; Komadina,N.
EPI540686	NA	New Zealand	2014-Jan-05	A/CANTERBURY/001/2014	Institute of Environmental Science & Research	WHO Collaborating Centre for Reference and Research on Influenza	Deng,Y-M.; Iannello,P.; Spirason,N.; Jelley,L.; Lau,H.; Komadina,N.
EPI540687	HA	New Zealand	2014-Jan-05	A/CANTERBURY/001/2014	Institute of Environmental Science & Research	WHO Collaborating Centre for Reference and Research on Influenza	Deng,Y-M.; Iannello,P.; Spirason,N.; Jelley,L.; Lau,H.; Komadina,N.
EPI539874	HA	Australia	2014-Jun-16	A/NEWCASTLE/22/2014	John Hunter Hospital, Virology Unit, Clinical Microbiology	WHO Collaborating Centre for Reference and Research on Influenza	Deng,Y-m.; Iannello,P.; Spirason,N.; Jelley,L.; Lau,H.; Komadina,N.
EPI539875	NA	Australia	2014-Jun-16	A/NEWCASTLE/22/2014	John Hunter Hospital, Virology Unit, Clinical Microbiology	WHO Collaborating Centre for Reference and Research on Influenza	Deng,Y-m.; Iannello,P.; Spirason,N.; Jelley,L.; Lau,H.; Komadina,N.
EPI539695	NA	Australia	2014-Jun-14	A/SOUTH AUSTRALIA/55/2014	Institute of Medical and Veterinary Science (IMVS)	WHO Collaborating Centre for Reference and Research on Influenza	Deng,Y-M.; Iannello,P.; Spirason,N.; Jelley,L.; Lau,H.; Komadina,N.
EPI539696	HA	Australia	2014-Jun-14	A/SOUTH AUSTRALIA/55/2014	Institute of Medical and Veterinary Science (IMVS)	WHO Collaborating Centre for Reference and Research on Influenza	Deng,Y-M.; Iannello,P.; Spirason,N.; Jelley,L.; Lau,H.; Komadina,N.
EPI539693	NA	Australia	2014-Jun-14	A/SOUTH AUSTRALIA/55/2014	Institute of Medical and Veterinary Science (IMVS)	WHO Collaborating Centre for Reference and Research on Influenza	Deng,Y-M.; Iannello,P.; Spirason,N.; Jelley,L.; Lau,H; Komadina,N
EPI539694	HA	Australia	2014-Jun-14	A/SOUTH AUSTRALIA/55/2014	Institute of Medical and Veterinary Science (IMVS)	WHO Collaborating Centre for Reference and Research on Influenza	Deng,Y-M.; Iannello,P.; Spirason,N.; Jelley,L.; Lau,H; Komadina,N
EPI539690	NA	Australia	2014-Mar-16	A/TASMANIA/11/2014	Royal Hobart Hospital	WHO Collaborating Centre for Reference and Research on Influenza	Deng,Y-M.; Iannello,P.; Spirason,N.; Jelley,L.; Lau,H.; Komadina,N.
EPI539691	HA	Australia	2014-Mar-16	A/TASMANIA/11/2014	Royal Hobart Hospital	WHO Collaborating Centre for Reference and Research on Influenza	Deng,Y-M.; Iannello,P.; Spirason,N.; Jelley,L.; Lau,H.; Komadina,N.
EPI539688	NA	Australia	2014-Mar-16	A/TASMANIA/11/2014	Royal Hobart Hospital	WHO Collaborating Centre for Reference and Research on Influenza	Deng,Y-M.; Iannello,P.; Spirason,N.; Jelley,L.; Lau,H.; Komadina,N.
EPI539689	HA	Australia	2014-Mar-16	A/TASMANIA/11/2014	Royal Hobart Hospital	WHO Collaborating Centre for Reference and Research on Influenza	Deng,Y-M.; Iannello,P.; Spirason,N.; Jelley,L.; Lau,H.; Komadina,N.
EPI538550	NA	Australia	2014-Jun-30	A/NEWCASTLE/26/2014	John Hunter Hospital	WHO Collaborating Centre for Reference and Research on Influenza	Deng,Y-M.; Iannello,P.; Spirason,N.; Jelley,L.; Lau,H.; Komadina,N.
EPI538551	HA	Australia	2014-Jun-30	A/NEWCASTLE/26/2014	John Hunter Hospital	WHO Collaborating Centre for Reference and Research on Influenza	Deng,Y-M.; Iannello,P.; Spirason,N.; Jelley,L.; Lau,H.; Komadina,N.
EPI538548	NA	Australia	2014-May-05	A/VICTORIA/503/2014	Monash Medical Centre	WHO Collaborating Centre for Reference and Research on Influenza	Deng,Y-M.; Iannello,P.; Spirason,N.; Jelley,L.; Lau,H.; Komadina,N.
EPI538549	HA	Australia	2014-May-05	A/VICTORIA/503/2014	Monash Medical Centre	WHO Collaborating Centre for Reference and Research on Influenza	Deng,Y-M.; Iannello,P.; Spirason,N.; Jelley,L.; Lau,H.; Komadina,N.
EPI538543	NA	Australia	2014-May-05	A/VICTORIA/503/2014	Monash Medical Centre	WHO Collaborating Centre for Reference and Research on Influenza	Deng,Y-M.; Iannello,P.; Spirason,N.; Jelley,L.; Lau,H.; Komadina,N.
EPI538544	HA	Australia	2014-May-05	A/VICTORIA/503/2014	Monash Medical Centre	WHO Collaborating Centre for Reference and Research on Influenza	Deng,Y-M.; Iannello,P.; Spirason,N.; Jelley,L.; Lau,H.; Komadina,N.
EPI538540	NA	Australia	2014-Jun-28	A/NEWCASTLE/28/2014	John Hunter Hospital	WHO Collaborating Centre for Reference and Research on Influenza	Deng,Y-M.; Iannello,P.; Spirason,N.; Jelley,L.; Lau,H.; Komadina,N.
EPI538541	HA	Australia	2014-Jun-28	A/NEWCASTLE/28/2014	John Hunter Hospital	WHO Collaborating Centre for Reference and Research on Influenza	Deng,Y-M.; Iannello,P.; Spirason,N.; Jelley,L.; Lau,H.; Komadina,N.
EPI538537	NA	Australia	2014-May-04	A/NEWCASTLE/25/2014	John Hunter Hospital	WHO Collaborating Centre for Reference and Research on Influenza	Deng,Y-M.; Iannello,P.; Spirason,N.; Jelley,L.; Lau,H.; Komadina,N.
EPI538538	HA	Australia	2014-May-04	A/NEWCASTLE/25/2014	John Hunter Hospital	WHO Collaborating Centre for Reference and Research on Influenza	Deng,Y-M.; Iannello,P.; Spirason,N.; Jelley,L.; Lau,H.; Komadina,N.
EPI538535	NA	Australia	2014-Jun-16	A/NEWCASTLE/22/2014	John Hunter Hospital	WHO Collaborating Centre for Reference and Research on Influenza	Deng,Y-M.; Iannello,P.; Spirason,N.; Jelley,L.; Lau,H.; Komadina,N.
EPI538536	HA	Australia	2014-Jun-16	A/NEWCASTLE/22/2014	John Hunter Hospital	WHO Collaborating Centre for Reference and Research on Influenza	Deng,Y-M.; Iannello,P.; Spirason,N.; Jelley,L.; Lau,H.; Komadina,N.
EPI531449	NA	Sweden	2014-Apr-07	A/Stockholm/15/2014		Swedish Institute for Infectious Disease Control
EPI531450	HA	Sweden	2014-Apr-07	A/Stockholm/15/2014		Swedish Institute for Infectious Disease Control
EPI529598	NA	Australia	2014-Jan-11	A/SYDNEY/8/2014	Clinical Virology Unit, CDIM	WHO Collaborating Centre for Reference and Research on Influenza	Deng,Y-M.; Iannello,P.; Spirason,N.; Jelley,L.; Lau,H.; Komadina,N.
EPI529599	HA	Australia	2014-Jan-11	A/SYDNEY/8/2014	Clinical Virology Unit, CDIM	WHO Collaborating Centre for Reference and Research on Influenza	Deng,Y-M.; Iannello,P.; Spirason,N.; Jelley,L.; Lau,H.; Komadina,N.
EPI529595	NA	New Zealand	2014-Jan-30	A/CAPITAL & COAST/004/2014	Institute of Environmental Science and Research	WHO Collaborating Centre for Reference and Research on Influenza	Deng,Y-M.; Iannello,P.; Spirason,N.; Jelley,L.; Lau,H.; Komadina,N.
EPI529596	HA	New Zealand	2014-Jan-30	A/CAPITAL & COAST/004/2014	Institute of Environmental Science and Research	WHO Collaborating Centre for Reference and Research on Influenza	Deng,Y-M.; Iannello,P.; Spirason,N.; Jelley,L.; Lau,H.; Komadina,N.
EPI529592	NA	Australia	2014-Jan-06	A/TASMANIA/3/2014	Royal Hobart Hospital	WHO Collaborating Centre for Reference and Research on Influenza	Deng,Y-M.; Iannello,P.; Spirason,N.; Jelley,L.; Lau,H.; Komadina,N.
EPI529593	HA	Australia	2014-Jan-06	A/TASMANIA/3/2014	Royal Hobart Hospital	WHO Collaborating Centre for Reference and Research on Influenza	Deng,Y-M.; Iannello,P.; Spirason,N.; Jelley,L.; Lau,H.; Komadina,N.
EPI529589	NA	Fiji	2013-Nov-20	A/FIJI/9/2013	National Centre for Scientific Services for Virology and Vector Borne Diseases	WHO Collaborating Centre for Reference and Research on Influenza	Deng,Y-M.; Iannello,P.; Spirason,N.; Jelley,L.; Lau,H.; Komadina,N.
EPI529590	HA	Fiji	2013-Nov-20	A/FIJI/9/2013	National Centre for Scientific Services for Virology and Vector Borne Diseases	WHO Collaborating Centre for Reference and Research on Influenza	Deng,Y-M.; Iannello,P.; Spirason,N.; Jelley,L.; Lau,H.; Komadina,N.
EPI529586	NA	Thailand	2013-Nov-18	A/SONG KHLA/3076/2013	WHO National Influenza Centre, National Institute of Medical Research (NIMR)	WHO Collaborating Centre for Reference and Research on Influenza	Deng,Y-M.; Iannello,P.; Spirason,N.; Jelley,L.; Lau,H.; Komadina,N.
EPI529587	HA	Thailand	2013-Nov-18	A/SONG KHLA/3076/2013	WHO National Influenza Centre, National Institute of Medical Research (NIMR)	WHO Collaborating Centre for Reference and Research on Influenza	Deng,Y-M.; Iannello,P.; Spirason,N.; Jelley,L.; Lau,H.; Komadina,N.
EPI529578	NA	Australia	2013-Nov-21	A/CANBERRA/127/2013	Canberra Hospital	WHO Collaborating Centre for Reference and Research on Influenza	Deng,Y-M.; Iannello,P.; Spirason,N.; Jelley,L.; Lau,H.; Komadina,N.
EPI529579	HA	Australia	2013-Nov-21	A/CANBERRA/127/2013	Canberra Hospital	WHO Collaborating Centre for Reference and Research on Influenza	Deng,Y-M.; Iannello,P.; Spirason,N.; Jelley,L.; Lau,H.; Komadina,N.
EPI529570	NA	Thailand	2013-Nov-11	A/NONTHABURI/3027/2013	WHO National Influenza Centre, National Institute of Medical Research (NIMR)	WHO Collaborating Centre for Reference and Research on Influenza	Deng,Y-M.; Iannello,P.; Spirason,N.; Jelley,L.; Lau,H.; Komadina,N.
EPI529571	HA	Thailand	2013-Nov-11	A/NONTHABURI/3027/2013	WHO National Influenza Centre, National Institute of Medical Research (NIMR)	WHO Collaborating Centre for Reference and Research on Influenza	Deng,Y-M.; Iannello,P.; Spirason,N.; Jelley,L.; Lau,H.; Komadina,N.
EPI529567	NA	Thailand	2013-Nov-05	A/CHIANG RAI/337/2013	WHO National Influenza Centre, National Institute of Medical Research (NIMR)	WHO Collaborating Centre for Reference and Research on Influenza	Deng,Y-M.; Iannello,P.; Spirason,N.; Jelley,L.; Lau,H.; Komadina,N.
EPI529568	HA	Thailand	2013-Nov-05	A/CHIANG RAI/337/2013	WHO National Influenza Centre, National Institute of Medical Research (NIMR)	WHO Collaborating Centre for Reference and Research on Influenza	Deng,Y-M.; Iannello,P.; Spirason,N.; Jelley,L.; Lau,H.; Komadina,N.
EPI529556	NA	Australia	2013-Nov-21	A/SYDNEY/83/2013	Clinical Virology Unit, CDIM	WHO Collaborating Centre for Reference and Research on Influenza	Deng,Y-M.; Iannello,P.; Spirason,N.; Jelley,L.; Lau,H.; Komadina,N.
EPI529557	HA	Australia	2013-Nov-21	A/SYDNEY/83/2013	Clinical Virology Unit, CDIM	WHO Collaborating Centre for Reference and Research on Influenza	Deng,Y-M.; Iannello,P.; Spirason,N.; Jelley,L.; Lau,H.; Komadina,N.
EPI529548	NA	Australia	2013-Nov-12	A/CANBERRA/124/2013	Canberra Hospital	WHO Collaborating Centre for Reference and Research on Influenza	Deng,Y-M.; Iannello,P.; Spirason,N.; Jelley,L.; Lau,H.; Komadina,N.
EPI529549	HA	Australia	2013-Nov-12	A/CANBERRA/124/2013	Canberra Hospital	WHO Collaborating Centre for Reference and Research on Influenza	Deng,Y-M.; Iannello,P.; Spirason,N.; Jelley,L.; Lau,H.; Komadina,N.
EPI529545	NA	Malaysia	2013-Nov-13	A/MALAYSIA/10/2013	Institut Penyelidikan Perubatan	WHO Collaborating Centre for Reference and Research on Influenza	Deng,Y-M.; Iannello,P.; Spirason,N.; Jelley,L.; Lau,H.; Komadina,N.
EPI529546	HA	Malaysia	2013-Nov-13	A/MALAYSIA/10/2013	Institut Penyelidikan Perubatan	WHO Collaborating Centre for Reference and Research on Influenza	Deng,Y-M.; Iannello,P.; Spirason,N.; Jelley,L.; Lau,H.; Komadina,N.
EPI529529	NA	Australia	2013-Sep-09	A/BRISBANE/165/2013	Queensland Health Scientific Services	WHO Collaborating Centre for Reference and Research on Influenza	Deng,Y-M.; Iannello,P.; Spirason,N.; Jelley,L.; Lau,H.; Komadina,N.
EPI529530	HA	Australia	2013-Sep-09	A/BRISBANE/165/2013	Queensland Health Scientific Services	WHO Collaborating Centre for Reference and Research on Influenza	Deng,Y-M.; Iannello,P.; Spirason,N.; Jelley,L.; Lau,H.; Komadina,N.
EPI526812	NA	New Zealand	2013-Sep-18	A/HAWKES BAY/1/2013	Institute of Environmental Science and Research	WHO Collaborating Centre for Reference and Research on Influenza	Deng,Y-D.; Iannello,P.; Spirason,N.; Jelley,L.; Lau,H.; Komadina,N.
EPI526813	HA	New Zealand	2013-Sep-18	A/HAWKES BAY/1/2013	Institute of Environmental Science and Research	WHO Collaborating Centre for Reference and Research on Influenza	Deng,Y-D.; Iannello,P.; Spirason,N.; Jelley,L.; Lau,H.; Komadina,N.
EPI526809	NA	Australia	2013-Nov-11	A/VICTORIA/232/2013	Royal Chidrens Hospital	WHO Collaborating Centre for Reference and Research on Influenza	Deng,Y-D.; Iannello,P.; Spirason,N.; Jelley,L.; Lau,H.; Komadina,N.
EPI526810	HA	Australia	2013-Nov-11	A/VICTORIA/232/2013	Royal Chidrens Hospital	WHO Collaborating Centre for Reference and Research on Influenza	Deng,Y-D.; Iannello,P.; Spirason,N.; Jelley,L.; Lau,H.; Komadina,N.
EPI526806	NA	Australia	2013-Nov-06	A/SYDNEY/69/2013	Westmead Hospital	WHO Collaborating Centre for Reference and Research on Influenza	Deng,Y-D.; Iannello,P.; Spirason,N.; Jelley,L.; Lau,H.; Komadina,N.
EPI526807	HA	Australia	2013-Nov-06	A/SYDNEY/69/2013	Westmead Hospital	WHO Collaborating Centre for Reference and Research on Influenza	Deng,Y-D.; Iannello,P.; Spirason,N.; Jelley,L.; Lau,H.; Komadina,N.
EPI526803	NA	New Zealand	2013-Oct-07	A/NELSON MARLBOROUGH/1/2013	Institute of Environmental Science and Research	WHO Collaborating Centre for Reference and Research on Influenza	Deng,Y-D.; Iannello,P.; Spirason,N.; Jelley,L.; Lau,H.; Komadina,N.
EPI526804	HA	New Zealand	2013-Oct-07	A/NELSON MARLBOROUGH/1/2013	Institute of Environmental Science and Research	WHO Collaborating Centre for Reference and Research on Influenza	Deng,Y-D.; Iannello,P.; Spirason,N.; Jelley,L.; Lau,H.; Komadina,N.
EPI526800	NA	New Zealand	2013-Sep-18	A/NORTH WEST AUCKLAND/6/2013	Institute of Environmental Science and Research	WHO Collaborating Centre for Reference and Research on Influenza	Deng,Y-D.; Iannello,P.; Spirason,N.; Jelley,L.; Lau,H.; Komadina,N.
EPI526801	HA	New Zealand	2013-Sep-18	A/NORTH WEST AUCKLAND/6/2013	Institute of Environmental Science and Research	WHO Collaborating Centre for Reference and Research on Influenza	Deng,Y-D.; Iannello,P.; Spirason,N.; Jelley,L.; Lau,H.; Komadina,N.
EPI526797	NA	Australia	2013-Oct-14	A/BRISBANE/193/2013	Queensland Health Scientific Services	WHO Collaborating Centre for Reference and Research on Influenza	Deng,Y-D.; Iannello,P.; Spirason,N.; Jelley,L.; Lau,H.; Komadina,N.
EPI526798	HA	Australia	2013-Oct-14	A/BRISBANE/193/2013	Queensland Health Scientific Services	WHO Collaborating Centre for Reference and Research on Influenza	Deng,Y-D.; Iannello,P.; Spirason,N.; Jelley,L.; Lau,H.; Komadina,N.
EPI526794	NA	Australia	2013-Oct-30	A/VICTORIA/657/2013	Monash Medical Centre	WHO Collaborating Centre for Reference and Research on Influenza	Deng,Y-D.; Iannello,P.; Spirason,N.; Jelley,L.; Lau,H.; Komadina,N.
EPI526795	HA	Australia	2013-Oct-30	A/VICTORIA/657/2013	Monash Medical Centre	WHO Collaborating Centre for Reference and Research on Influenza	Deng,Y-D.; Iannello,P.; Spirason,N.; Jelley,L.; Lau,H.; Komadina,N.
EPI526764	NA	New Zealand	2013-Sep-21	A/SOUTH AUCKLAND/43/2013	Institute of Environmental Science and Research	WHO Collaborating Centre for Reference and Research on Influenza	Deng,Y-D.; Iannello,P.; Spirason,N.; Jelley,L.; Lau,H.; Komadina,N.
EPI526765	HA	New Zealand	2013-Sep-21	A/SOUTH AUCKLAND/43/2013	Institute of Environmental Science and Research	WHO Collaborating Centre for Reference and Research on Influenza	Deng,Y-D.; Iannello,P.; Spirason,N.; Jelley,L.; Lau,H.; Komadina,N.
EPI526759	NA	New Zealand	2013-Sep-26	A/AUCKLAND/544/2013	Institute of Environmental Science and Research	WHO Collaborating Centre for Reference and Research on Influenza	Deng,Y-D.; Iannello,P.; Spirason,N.; Jelley,L.; Lau,H.; Komadina,N.
EPI526760	HA	New Zealand	2013-Sep-26	A/AUCKLAND/544/2013	Institute of Environmental Science and Research	WHO Collaborating Centre for Reference and Research on Influenza	Deng,Y-D.; Iannello,P.; Spirason,N.; Jelley,L.; Lau,H.; Komadina,N.
EPI526756	NA	Australia	2013-Oct-16	A/PERTH/258/2013	Pathwest QE II Medical Centre	WHO Collaborating Centre for Reference and Research on Influenza	Deng,Y-D.; Iannello,P.; Spirason,N.; Jelley,L.; Lau,H.; Komadina,N.
EPI526757	HA	Australia	2013-Oct-16	A/PERTH/258/2013	Pathwest QE II Medical Centre	WHO Collaborating Centre for Reference and Research on Influenza	Deng,Y-D.; Iannello,P.; Spirason,N.; Jelley,L.; Lau,H.; Komadina,N.
EPI526753	NA	Australia	2013-Oct-24	A/SYDNEY/1014/2013	Institute of Medical and Veterinary Science (IMVS)	WHO Collaborating Centre for Reference and Research on Influenza	Deng,Y-D.; Iannello,P.; Spirason,N.; Jelley,L.; Lau,H.; Komadina,N.
EPI526754	HA	Australia	2013-Oct-24	A/SYDNEY/1014/2013	Institute of Medical and Veterinary Science (IMVS)	WHO Collaborating Centre for Reference and Research on Influenza	Deng,Y-D.; Iannello,P.; Spirason,N.; Jelley,L.; Lau,H.; Komadina,N.
EPI526750	NA	Australia	2013-Oct-14	A/VICTORIA/640/2013	Monash Medical Centre	WHO Collaborating Centre for Reference and Research on Influenza	Deng,Y-D.; Iannello,P.; Spirason,N.; Jelley,L.; Lau,H.; Komadina,N.
EPI526751	HA	Australia	2013-Oct-14	A/VICTORIA/640/2013	Monash Medical Centre	WHO Collaborating Centre for Reference and Research on Influenza	Deng,Y-D.; Iannello,P.; Spirason,N.; Jelley,L.; Lau,H.; Komadina,N.
EPI526700	NA	Australia	2013-Oct-11	A/CANBERRA/113/2013	Canberra Hospital	WHO Collaborating Centre for Reference and Research on Influenza	Deng,Y-D.; Iannello,P.; Spirason,N.; Jelley,L.; Lau,H.; Komadina,N.
EPI526701	HA	Australia	2013-Oct-11	A/CANBERRA/113/2013	Canberra Hospital	WHO Collaborating Centre for Reference and Research on Influenza	Deng,Y-D.; Iannello,P.; Spirason,N.; Jelley,L.; Lau,H.; Komadina,N.
EPI526697	NA	New Zealand	2013-Oct-01	A/AUCKLAND/550/2013	Institute of Environmental Science and Research	WHO Collaborating Centre for Reference and Research on Influenza	Deng,Y-D.; Iannello,P.; Spirason,N.; Jelley,L.; Lau,H.; Komadina,N.
EPI526698	HA	New Zealand	2013-Oct-01	A/AUCKLAND/550/2013	Institute of Environmental Science and Research	WHO Collaborating Centre for Reference and Research on Influenza	Deng,Y-D.; Iannello,P.; Spirason,N.; Jelley,L.; Lau,H.; Komadina,N.
EPI526694	NA	Australia	2013-Aug-18	A/BRISBANE/141/2013	Queensland Health Scientific Services	WHO Collaborating Centre for Reference and Research on Influenza	Deng,Y-D.; Iannello,P.; Spirason,N.; Jelley,L.; Lau,H.; Komadina,N.
EPI526695	HA	Australia	2013-Aug-18	A/BRISBANE/141/2013	Queensland Health Scientific Services	WHO Collaborating Centre for Reference and Research on Influenza	Deng,Y-D.; Iannello,P.; Spirason,N.; Jelley,L.; Lau,H.; Komadina,N.
EPI526690	NA	Australia	2013-Sep-23	A/SOUTH AUSTRALIA/79/2013	Institute of Medical and Veterinary Science (IMVS)	WHO Collaborating Centre for Reference and Research on Influenza	Deng,Y-D.; Iannello,P.; Spirason,N.; Jelley,L.; Lau,H.; Komadina,N.
EPI526691	HA	Australia	2013-Sep-23	A/SOUTH AUSTRALIA/79/2013	Institute of Medical and Veterinary Science (IMVS)	WHO Collaborating Centre for Reference and Research on Influenza	Deng,Y-D.; Iannello,P.; Spirason,N.; Jelley,L.; Lau,H.; Komadina,N.
EPI526688	NA	New Zealand	2013-Aug-07	A/AUCKLAND/21/2013	Auckland Hospital	WHO Collaborating Centre for Reference and Research on Influenza	Deng,Y-D.; Iannello,P.; Spirason,N.; Jelley,L.; Lau,H.; Komadina,N.
EPI526689	HA	New Zealand	2013-Aug-07	A/AUCKLAND/21/2013	Auckland Hospital	WHO Collaborating Centre for Reference and Research on Influenza	Deng,Y-D.; Iannello,P.; Spirason,N.; Jelley,L.; Lau,H.; Komadina,N.
EPI526686	NA	New Zealand	2013-Aug-06	A/AUCKLAND/20/2013	Auckland Hospital	WHO Collaborating Centre for Reference and Research on Influenza	Deng,Y-D.; Iannello,P.; Spirason,N.; Jelley,L.; Lau,H.; Komadina,N.
EPI526687	HA	New Zealand	2013-Aug-06	A/AUCKLAND/20/2013	Auckland Hospital	WHO Collaborating Centre for Reference and Research on Influenza	Deng,Y-D.; Iannello,P.; Spirason,N.; Jelley,L.; Lau,H.; Komadina,N.
EPI526684	NA	Australia	2013-Aug-05	A/PERTH/98/2013	Pathwest QE II Medical Centre	WHO Collaborating Centre for Reference and Research on Influenza	Deng,Y-D.; Iannello,P.; Spirason,N.; Jelley,L.; Lau,H.; Komadina,N.
EPI526685	HA	Australia	2013-Aug-05	A/PERTH/98/2013	Pathwest QE II Medical Centre	WHO Collaborating Centre for Reference and Research on Influenza	Deng,Y-D.; Iannello,P.; Spirason,N.; Jelley,L.; Lau,H.; Komadina,N.
EPI526680	NA	Singapore	2013-May-28	A/SINGAPORE/CGH05/2013	National Public Health Laboratory	WHO Collaborating Centre for Reference and Research on Influenza	Deng,Y-D.; Iannello,P.; Spirason,N.; Jelley,L.; Lau,H.; Komadina,N.
EPI526681	HA	Singapore	2013-May-28	A/SINGAPORE/CGH05/2013	National Public Health Laboratory	WHO Collaborating Centre for Reference and Research on Influenza	Deng,Y-D.; Iannello,P.; Spirason,N.; Jelley,L.; Lau,H.; Komadina,N.
EPI526674	NA	Australia	2013-Jun-16	A/VICTORIA/506/2013	Monash Medical Centre	WHO Collaborating Centre for Reference and Research on Influenza	Deng,Y-D.; Iannello,P.; Spirason,N.; Jelley,L.; Lau,H.; Komadina,N.
EPI526675	HA	Australia	2013-Jun-16	A/VICTORIA/506/2013	Monash Medical Centre	WHO Collaborating Centre for Reference and Research on Influenza	Deng,Y-D.; Iannello,P.; Spirason,N.; Jelley,L.; Lau,H.; Komadina,N.
EPI526672	NA	Australia	2013-Jun-17	A/VICTORIA/504/2013	Monash Medical Centre	WHO Collaborating Centre for Reference and Research on Influenza	Deng,Y-D.; Iannello,P.; Spirason,N.; Jelley,L.; Lau,H.; Komadina,N.
EPI526673	HA	Australia	2013-Jun-17	A/VICTORIA/504/2013	Monash Medical Centre	WHO Collaborating Centre for Reference and Research on Influenza	Deng,Y-D.; Iannello,P.; Spirason,N.; Jelley,L.; Lau,H.; Komadina,N.
EPI526670	NA	Australia	2013-Jun-17	A/VICTORIA/505/2013	Monash Medical Centre	WHO Collaborating Centre for Reference and Research on Influenza	Deng,Y-D.; Iannello,P.; Spirason,N.; Jelley,L.; Lau,H.; Komadina,N.
EPI526671	HA	Australia	2013-Jun-17	A/VICTORIA/505/2013	Monash Medical Centre	WHO Collaborating Centre for Reference and Research on Influenza	Deng,Y-D.; Iannello,P.; Spirason,N.; Jelley,L.; Lau,H.; Komadina,N.
EPI526668	NA	Australia	2013-Feb-25	A/BRISBANE/24/2013	Queensland Health Scientific Services	WHO Collaborating Centre for Reference and Research on Influenza	Deng,Y-D.; Iannello,P.; Spirason,N.; Jelley,L.; Lau,H.; Komadina,N.
EPI526669	HA	Australia	2013-Feb-25	A/BRISBANE/24/2013	Queensland Health Scientific Services	WHO Collaborating Centre for Reference and Research on Influenza	Deng,Y-D.; Iannello,P.; Spirason,N.; Jelley,L.; Lau,H.; Komadina,N.
EPI526666	NA	Australia	2013-Feb-27	A/BRISBANE/21/2013	Queensland Health Scientific Services	WHO Collaborating Centre for Reference and Research on Influenza	Deng,Y-D.; Iannello,P.; Spirason,N.; Jelley,L.; Lau,H.; Komadina,N.
EPI526667	HA	Australia	2013-Feb-27	A/BRISBANE/21/2013	Queensland Health Scientific Services	WHO Collaborating Centre for Reference and Research on Influenza	Deng,Y-D.; Iannello,P.; Spirason,N.; Jelley,L.; Lau,H.; Komadina,N.
EPI526664	NA	Australia	2013-Feb-13	A/BRISBANE/16/2013	Queensland Health Scientific Services	WHO Collaborating Centre for Reference and Research on Influenza	Deng,Y-D.; Iannello,P.; Spirason,N.; Jelley,L.; Lau,H.; Komadina,N.
EPI526665	HA	Australia	2013-Feb-13	A/BRISBANE/16/2013	Queensland Health Scientific Services	WHO Collaborating Centre for Reference and Research on Influenza	Deng,Y-D.; Iannello,P.; Spirason,N.; Jelley,L.; Lau,H.; Komadina,N.
EPI526662	NA	Australia	2013-Jan-03	A/BRISBANE/1/2013	Queensland Health Scientific Services	WHO Collaborating Centre for Reference and Research on Influenza	Deng,Y-D.; Iannello,P.; Spirason,N.; Jelley,L.; Lau,H.; Komadina,N.
EPI526663	HA	Australia	2013-Jan-03	A/BRISBANE/1/2013	Queensland Health Scientific Services	WHO Collaborating Centre for Reference and Research on Influenza	Deng,Y-D.; Iannello,P.; Spirason,N.; Jelley,L.; Lau,H.; Komadina,N.
EPI526660	NA	Thailand	2012-Dec-17	A/BANGKOK/3489/2012	WHO National Influenza Centre, National Institute of Medical Research (NIMR)	WHO Collaborating Centre for Reference and Research on Influenza	Deng,Y-D.; Iannello,P.; Spirason,N.; Jelley,L.; Lau,H.; Komadina,N.
EPI526661	HA	Thailand	2012-Dec-17	A/BANGKOK/3489/2012	WHO National Influenza Centre, National Institute of Medical Research (NIMR)	WHO Collaborating Centre for Reference and Research on Influenza	Deng,Y-D.; Iannello,P.; Spirason,N.; Jelley,L.; Lau,H.; Komadina,N.
EPI526658	NA	Australia	2013-Oct-24	A/SYDNEY/1015/2013	Institute of Medical and Veterinary Science (IMVS)	WHO Collaborating Centre for Reference and Research on Influenza	Deng,Y-D.; Iannello,P.; Spirason,N.; Jelley,L.; Lau,H.; Komadina,N.
EPI526659	HA	Australia	2013-Oct-24	A/SYDNEY/1015/2013	Institute of Medical and Veterinary Science (IMVS)	WHO Collaborating Centre for Reference and Research on Influenza	Deng,Y-D.; Iannello,P.; Spirason,N.; Jelley,L.; Lau,H.; Komadina,N.
EPI520347	NA	Sweden	2014-Feb-12	A/Stockholm/14/2014		Swedish Institute for Infectious Disease Control
EPI520348	HA	Sweden	2014-Feb-12	A/Stockholm/14/2014		Swedish Institute for Infectious Disease Control
EPI516457	NA	Sweden	2014-Feb-21	A/Stockholm/13/2014		Swedish Institute for Infectious Disease Control
EPI516458	HA	Sweden	2014-Feb-21	A/Stockholm/13/2014		Swedish Institute for Infectious Disease Control
EPI516454	NA	Sweden	2014-Feb-24	A/Gothenburg/1/2014		Swedish Institute for Infectious Disease Control
EPI516455	HA	Sweden	2014-Feb-24	A/Gothenburg/1/2014		Swedish Institute for Infectious Disease Control
EPI516451	NA	Sweden	2014-Feb-24	A/Stockholm/12/2014		Swedish Institute for Infectious Disease Control
EPI516452	HA	Sweden	2014-Feb-24	A/Stockholm/12/2014		Swedish Institute for Infectious Disease Control
EPI516071	HA	Sweden	2014-Feb-13	A/Sweden/7/2014		Swedish Institute for Infectious Disease Control
EPI543076	NA	Sweden	2014-Feb-13	A/Sweden/7/2014		Swedish Institute for Infectious Disease Control
EPI516063	NA	Sweden	2014-Feb-23	A/Stockholm/8/2014		Swedish Institute for Infectious Disease Control
EPI516064	HA	Sweden	2014-Feb-23	A/Stockholm/8/2014		Swedish Institute for Infectious Disease Control
EPI516048	NA	Sweden	2014-Feb-23	A/Stockholm/8/2014		Swedish Institute for Infectious Disease Control
EPI516049	HA	Sweden	2014-Feb-23	A/Stockholm/8/2014		Swedish Institute for Infectious Disease Control
EPI515295	NA	Sweden	2014-Feb-06	A/Stockholm/6/2014		Swedish Institute for Infectious Disease Control
EPI515296	HA	Sweden	2014-Feb-06	A/Stockholm/6/2014		Swedish Institute for Infectious Disease Control
EPI508272	NA	Sweden	2014-Feb-12	A/Sweden/1/2014		Swedish Institute for Infectious Disease Control
EPI508273	HA	Sweden	2014-Feb-12	A/Sweden/1/2014		Swedish Institute for Infectious Disease Control
EPI508253	NA	Sweden	2014-Feb-06	A/Stockholm/5/2014		Swedish Institute for Infectious Disease Control
EPI508254	HA	Sweden	2014-Feb-06	A/Stockholm/5/2014		Swedish Institute for Infectious Disease Control
EPI508247	NA	Sweden	2014-Feb-01	A/Stockholm/4/2014		Swedish Institute for Infectious Disease Control
EPI508248	HA	Sweden	2014-Feb-01	A/Stockholm/4/2014		Swedish Institute for Infectious Disease Control
EPI508241	NA	Sweden	2013-Nov-30	A/Stockholm/42/2013		Swedish Institute for Infectious Disease Control
EPI508242	HA	Sweden	2013-Nov-30	A/Stockholm/42/2013		Swedish Institute for Infectious Disease Control
EPI504748	NA	Sweden	2014-Jan-02	A/Stockholm/2/2014		Swedish Institute for Infectious Disease Control
EPI504749	HA	Sweden	2014-Jan-02	A/Stockholm/2/2014		Swedish Institute for Infectious Disease Control
EPI504745	NA	Sweden	2013-Dec-21	A/Stockholm/40/2013		Swedish Institute for Infectious Disease Control
EPI504746	HA	Sweden	2013-Dec-21	A/Stockholm/40/2013		Swedish Institute for Infectious Disease Control
EPI497752	NA	Sweden	2013-Dec-05	A/Gothenburg/4/2013		Swedish Institute for Infectious Disease Control
EPI497753	HA	Sweden	2013-Dec-05	A/Gothenburg/4/2013		Swedish Institute for Infectious Disease Control
EPI497749	NA	Sweden	2013-Dec-08	A/Stockholm/31/2013		Swedish Institute for Infectious Disease Control
EPI497750	HA	Sweden	2013-Dec-08	A/Stockholm/31/2013		Swedish Institute for Infectious Disease Control
EPI497740	NA	Sweden	2013-Nov-26	A/Stockholm/30/2013		Swedish Institute for Infectious Disease Control
EPI497741	HA	Sweden	2013-Nov-26	A/Stockholm/30/2013		Swedish Institute for Infectious Disease Control
EPI497485	HA	Singapore	2012-Jan-01	A/Singapore/CDC204/2012	National Public Health Laboratory	WHO Collaborating Centre for Reference and Research on Influenza	Deng,Y-M; Iannello,P; Spirason,N; Jelley,L;Lau,H;Komadina,N
EPI497486	NA	Singapore	2012-Jan-01	A/Singapore/CDC204/2012	National Public Health Laboratory	WHO Collaborating Centre for Reference and Research on Influenza	Deng,Y-M; Iannello,P; Spirason,N; Jelley,L;Lau,H;Komadina,N
EPI492677	NA	Sweden	2013-Nov-28	A/Sweden/139/2013		Swedish Institute for Infectious Disease Control
EPI492678	HA	Sweden	2013-Nov-28	A/Sweden/139/2013		Swedish Institute for Infectious Disease Control
EPI491544	NA	Australia	2013-Sep-03	A/VICTORIA/573/2013	Monash Medical Centre	WHO Collaborating Centre for Reference and Research on Influenza	Deng,Y-M; Iannello,P; Spirason,N; Jelley,L; Lau,H; Komadina,N
EPI491545	HA	Australia	2013-Sep-03	A/VICTORIA/573/2013	Monash Medical Centre	WHO Collaborating Centre for Reference and Research on Influenza	Deng,Y-M; Iannello,P; Spirason,N; Jelley,L; Lau,H; Komadina,N
EPI491538	NA	Australia	2013-Jul-19	A/PERTH/59/2013	Pathwest QE II Medical Centre	WHO Collaborating Centre for Reference and Research on Influenza	Deng,Y-M; Iannello,P; Spirason,N; Jelley,L; Lau,H; Komadina,N
EPI491539	HA	Australia	2013-Jul-19	A/PERTH/59/2013	Pathwest QE II Medical Centre	WHO Collaborating Centre for Reference and Research on Influenza	Deng,Y-M; Iannello,P; Spirason,N; Jelley,L; Lau,H; Komadina,N
EPI491511	NA	Australia	2013-Aug-29	A/PERTH/164/2013	Pathwest QE II Medical Centre	WHO Collaborating Centre for Reference and Research on Influenza	Deng,Y-M; Iannello,P; Spirason,N; Jelley,L; Lau,H; Komadina,N
EPI491512	HA	Australia	2013-Aug-29	A/PERTH/164/2013	Pathwest QE II Medical Centre	WHO Collaborating Centre for Reference and Research on Influenza	Deng,Y-M; Iannello,P; Spirason,N; Jelley,L; Lau,H; Komadina,N
[truncated: 1,109 more rows]
